# Supplementary material for: Protein-Based Mechanism of Wheat Growth Under Salt Stress in Seeds Irradiated with Millimeter Waves
Source: Int J Mol Sci. 2024 Dec 30;26(1):253. doi: 10.3390/ijms26010253 (PMC11720253; doi:10.3390/ijms26010253)
Supplement: Supplementary file 1 [file ijms-26-00253-s001.zip]

Archive with 3 entries (3 files):
- Supplemental Figures.pdf
- Supplemental Tables 1 and 2.pdf
- Supplemental Tables 3 and 4.xlsx
