# Supplementary material for: Protein-Based Mechanism of Wheat Growth Under Salt Stress in Seeds Irradiated with Millimeter Waves
Source: Int J Mol Sci. 2024 Dec 30;26(1):253. doi: 10.3390/ijms26010253 (PMC11720253; doi:10.3390/ijms26010253)
Supplement: Supplementary file 1 [file ijms-26-00253-s001.zip › Supplemental Tables 3 and 4.xlsx]

## Sheet: Table S3
Table S3. Proteins increased and decreased with salt stress compared with nontreated wheat without MMW irradiation
Significant	#NAME?	p-value	Difference	Accession	Description	Biological Process	Cellular Component	Molecular Function	Gene ontology (biological process)	Gene ontology (cellular component)	Gene ontology (molecular function)	Coverage in Percent	Number of Peptides	Number of AAs	MW in kDa	calc pI
+	4.91004	1.23016e-05	4.67831	A0A3B6IKW7	CHCH domain-containing protein	cell organization and biogenesis	mitochondrion;nucleus					32	3	143	14.5	8.87
+	3.39985	0.000398244	4.67753	A0A3B6JJF6	Uncharacterized protein	cell organization and biogenesis;transport	other cell component	other molecular function				5	3	881	96.6	5.4
+	6.05501	8.81038e-07	4.52417	A0A3B6RJK5	Uncharacterized protein	other biological processes		nucleic acid binding activity;other molecular function			metal ion binding [GO:0046872];RNA binding [GO:0003723]	15	3	299	31	9.54
+	2.76537	0.00171643	3.77942	A0A3B6RIL0	Uncharacterized protein	other metabolic processes;RNA metabolism OR transcription	nucleus;other cell component	nucleic acid binding activity	RNA processing [GO:0006396]	nucleus [GO:0005634];ribonucleoprotein complex [GO:1990904]	RNA binding [GO:0003723]	16	4	393	43.2	7.12
+	1.57179	0.0268045	3.38977	A0A3B6KCM1	Dihydrolipoamide acetyltransferase component of pyruvate dehydrogenase complex	other metabolic processes	other cell component	other molecular function			transferase activity, transferring acyl groups [GO:0016746]	38	10	456	47.4	7.94
+	1.62438	0.0237478	3.35732	A0A3B6KRW5	Lysine--tRNA ligase	other metabolic processes;protein metabolism;RNA metabolism OR transcription	other cell component	nucleic acid binding activity;other molecular function	lysyl-tRNA aminoacylation [GO:0006430]	cytoplasm [GO:0005737]	ATP binding [GO:0005524];lysine-tRNA ligase activity [GO:0004824];nucleic acid binding [GO:0003676]	52	25	608	68.3	5.76
+	2.70955	0.00195187	3.27433	A0A3B6KFT2	UBX domain-containing protein OS=Triticum aestivum OX=4565 PE=4 SV=1	DNA metabolism;other metabolic processes;stress response		nucleic acid binding activity;other molecular function	DNA repair [GO:0006281]		DNA binding [GO:0003677]	12	4	428	45.9	8.03
+	1.44115	0.0362121	3.25821	A0A3B5YW26	Uncharacterized protein		ER/Golgi					24	6	463	51.4	5.44
+	1.54858	0.028276	3.14878	A0A3B5YX52	Uncharacterized protein	other biological processes;signal transduction	nucleus;other cell component	enzyme regulator activity;other molecular function				66	10	213	22.8	5.06
+	4.50602	3.11878e-05	3.11817	A0A3B6RCA9	GDP-mannose 4,6-dehydratase	other metabolic processes		other molecular function	GDP-mannose metabolic process [GO:0019673]		GDP-mannose 4,6-dehydratase activity [GO:0008446]	65	17	372	41.3	7.18
+	5.33771	4.59505e-06	3.01485	A0A3B5Y274	U6 snRNA-associated Sm-like protein LSm5	other metabolic processes;RNA metabolism OR transcription	nucleus;other cell component	nucleic acid binding activity	mRNA processing [GO:0006397];RNA splicing [GO:0008380]	spliceosomal complex [GO:0005681]	RNA binding [GO:0003723]	26	3	88	9.6	4.56
+	3.70748	0.000196118	2.902	A0A3B6H256	Uncharacterized protein	cell cycle OR cell proliferation;other biological processes	other cell component;other membranes	other molecular function				53	23	587	63.7	4.74
	1.32768	0.0470241	2.88826	A0A3B6LSN9	CP-type G domain-containing protein		cytosol	other molecular function			GTP binding [GO:0005525]	6	2	606	67.1	5.99
+	2.79759	0.00159373	2.7974	A0A3B6HRR1	WPP domain-containing protein	cell cycle OR cell proliferation;developmental processes	nucleus					66	5	134	13.9	4.74
+	5.14198	7.21145e-06	2.62945	Q8GV49	LEA1 protein							18	3	224	23.2	8.84
+	2.45815	0.00348217	2.5887	A0A3B6SEK6	Importin N-terminal domain-containing protein	transport	nucleus;other cell component	other molecular function	protein import into nucleus [GO:0006606]	nucleus [GO:0005634]	Ran GTPase binding [GO:0008536]	5	2	829	92	5.52
+	2.16164	0.00689221	2.58783	A0A3B6PJ31	Uncharacterized protein							5	11	4261	464.7	4.04
+	2.1491	0.00709412	2.56795	A0A3B6TN57	Uncharacterized protein	other metabolic processes;protein metabolism	translational apparatus	nucleic acid binding activity;other molecular function	translation [GO:0006412]	large ribosomal subunit [GO:0015934]	RNA binding [GO:0003723];structural constituent of ribosome [GO:0003735]	22	5	408	44	9.47
+	2.81413	0.00153414	2.56703	A0A3B6HRQ6	SAP domain-containing protein			nucleic acid binding activity			nucleic acid binding [GO:0003676]	5	2	715	77.8	4.82
+	1.92427	0.0119049	2.55815	A0A3B6JH83	Uncharacterized protein	other metabolic processes;RNA metabolism OR transcription	nucleus;other cell component	nucleic acid binding activity	RNA processing [GO:0006396]	nucleus [GO:0005634];ribonucleoprotein complex [GO:1990904]	RNA binding [GO:0003723]	9	3	482	51.9	7.33
	1.31348	0.0485865	2.4978	A0A3B6EL25	Nsp1_C domain-containing protein	transport	nucleus	other molecular function		nuclear pore [GO:0005643]	structural constituent of nuclear pore [GO:0017056]	8	4	709	70.4	4.93
+	1.73252	0.018513	2.48938	A0A3B5Y1Z1	Uncharacterized protein		other cell component	nucleic acid binding activity			RNA binding [GO:0003723]	21	7	454	48.8	8.63
+	2.2204	0.00602003	2.44869	A0A3B6JJA0	Importin N-terminal domain-containing protein	transport	cytosol;nucleus	other molecular function	intracellular protein transport [GO:0006886]	cell [GO:0005623]	Ran GTPase binding [GO:0008536]	25	16	1097	120.7	4.69
+	3.80729	0.000155851	2.38803	A0A3B6GMS8	Uncharacterized protein							39	10	358	39	6.4
+	3.84544	0.000142744	2.37261	A0A3B6A0S5	Glycosyltransferase			other molecular function			transferase activity, transferring hexosyl groups [GO:0016758]	4	2	473	50.6	5.9
+	3.22257	0.000598999	2.3685	A0A3B5XZW3	Uncharacterized protein							25	4	177	19.2	5.81
+	1.53521	0.0291599	2.35416	A0A3B6DEK0	Uncharacterized protein			nucleic acid binding activity			RNA binding [GO:0003723]	32	10	413	45.2	8.56
+	2.39045	0.00406961	2.33598	A0A3B5ZSU0	Uncharacterized protein	other metabolic processes;protein metabolism	other cell component;translational apparatus	other molecular function	translation [GO:0006412]	ribosome [GO:0005840]	structural constituent of ribosome [GO:0003735]	57	13	143	16.5	10.21
	1.415	0.0384595	2.20317	A0A3B6I3V3	Uncharacterized protein	other metabolic processes	cytosol	kinase activity;other molecular function	galactose metabolic process [GO:0006012]	cytoplasm [GO:0005737]	ATP binding [GO:0005524];galactokinase activity [GO:0004335];galactose binding [GO:0005534]	37	11	510	54.9	7.39
+	1.58708	0.0258772	2.15072	A0A3B6C8C5	Uncharacterized protein	cell organization and biogenesis;other metabolic processes;protein metabolism	cytosol;nucleus	other molecular function				27	6	311	33	6.42
+	2.85536	0.00139521	2.11979	A0A3B5Z2A1	HABP4_PAI-RBP1 domain-containing protein		nucleus;other cell component	nucleic acid binding activity			RNA binding [GO:0003723]	20	5	376	40	6.49
+	4.43154	3.70224e-05	2.08898	A0A3B6SJA0	Uncharacterized protein		nucleus	nucleic acid binding activity			RNA binding [GO:0003723]	20	7	564	58.7	5.57
	1.33462	0.0462788	2.0871	A0A3B6C0P6	THUMP domain-containing protein	other metabolic processes;RNA metabolism OR transcription		nucleic acid binding activity	tRNA modification [GO:0006400]		RNA binding [GO:0003723]	23	5	431	47.5	5.4
+	3.79082	0.000161876	2.08344	A0A3B6LYJ2	Arf-GAP domain-containing protein			enzyme regulator activity			GTPase activator activity [GO:0005096];metal ion binding [GO:0046872]	13	4	414	45	8.98
	1.50241	0.0314479	2.04281	A0A3B6AUE3	Aminotran_1_2 domain-containing protein	other metabolic processes		other molecular function	biosynthetic process [GO:0009058]		catalytic activity [GO:0003824];pyridoxal phosphate binding [GO:0030170]	44	17	556	60.5	5.95
+	4.44619	3.5794e-05	2.04253	A0A3B5YWZ3	Uncharacterized protein	other metabolic processes;protein metabolism	other cell component;translational apparatus	other molecular function	translation [GO:0006412]	ribosome [GO:0005840]	structural constituent of ribosome [GO:0003735]	57	13	143	16.5	10.21
+	3.55029	0.000281653	1.99826	A0A077S2Z7	HABP4_PAI-RBP1 domain-containing protein		nucleus;other cell component	nucleic acid binding activity			RNA binding [GO:0003723]	27	8	381	40.4	6.3
+	3.31683	0.000482133	1.94671	A0A3B6RL41	Uncharacterized protein	other biological processes	nucleus;other cell component	nucleic acid binding activity			RNA binding [GO:0003723]	4	2	668	72.5	6.1
+	2.77607	0.00167467	1.93024	A0A3B6QM83	Transmembrane 9 superfamily member	other biological processes	ER/Golgi;other cytoplasmic organelle;other membranes			integral component of membrane [GO:0016021]		26	14	666	74.2	7.23
	1.48327	0.032865	1.9152	A0A3B5XUC1	PPC domain-containing protein	RNA metabolism OR transcription	nucleus	nucleic acid binding activity;other molecular function			AT DNA binding [GO:0003680]	4	2	324	31.8	6.39
+	4.17462	6.6893e-05	1.91333	A0A3B6RBF4	RRM domain-containing protein			nucleic acid binding activity			RNA binding [GO:0003723]	40	4	230	25.2	5.11
+	1.56523	0.0272128	1.89475	A0A3B6PIC1	Eukaryotic translation initiation factor 3 subunit J	cell organization and biogenesis;other metabolic processes;protein metabolism	other cell component;translational apparatus	nucleic acid binding activity	formation of cytoplasmic translation initiation complex [GO:0001732]	eukaryotic 43S preinitiation complex [GO:0016282];eukaryotic 48S preinitiation complex [GO:0033290];eukaryotic translation initiation factor 3 complex [GO:0005852]	translation initiation factor activity [GO:0003743]	36	6	228	25.5	4.81
+	4.00177	9.95938e-05	1.88851	A0A3B6JHY7	SAP domain-containing protein			nucleic acid binding activity			nucleic acid binding [GO:0003676]	6	3	738	80.1	4.86
+	3.65153	0.000223082	1.88484	A0A3B6GS29	Uncharacterized protein		nucleus	nucleic acid binding activity;other molecular function			metal ion binding [GO:0046872];RNA binding [GO:0003723]	30	6	478	45.7	8.6
+	2.6698	0.00213897	1.8826	A0A077RS83	UBC core domain-containing protein			other molecular function			ATP binding [GO:0005524];transferase activity [GO:0016740]	16	2	186	19.8	5.31
+	2.25156	0.00560329	1.85162	A0A3B6QD74	Uncharacterized protein							23	3	126	14.1	4.79
+	4.82019	1.51291e-05	1.84131	A0A3B6TRJ3	Uncharacterized protein		nucleus	nucleic acid binding activity			RNA binding [GO:0003723]	20	7	572	59.4	5.5
+	3.17666	0.00066579	1.83397	A0A3B6LHK7	Nuclear/nucleolar GTPase 2		nucleus	other molecular function		nucleolus [GO:0005730]	GTP binding [GO:0005525];hydrolase activity [GO:0016787]	5	2	527	59	9.41
+	2.46976	0.00339034	1.80227	A0A3B5ZRE8	Uncharacterized protein	other biological processes	cytosol;nucleus	other molecular function			ATP binding [GO:0005524]	55	40	835	92.6	5.17
+	2.9772	0.00105389	1.76037	A0A3B6QHB6	Protein kinase domain-containing protein	other metabolic processes;protein metabolism		kinase activity;other molecular function			ATP binding [GO:0005524];protein kinase activity [GO:0004672]	8	2	530	58.6	7.05
+	1.76519	0.0171717	1.71611	A0A3B6KNU7	MBD domain-containing protein		nucleus	nucleic acid binding activity		nucleus [GO:0005634]	DNA binding [GO:0003677]	44	13	480	51.3	4.48
+	2.94908	0.00112441	1.70781	A0A3B5YY70	NAC-A/B domain-containing protein	transport	other cell component;translational apparatus	other molecular function		nascent polypeptide-associated complex [GO:0005854]		72	8	205	22.3	4.46
+	1.76674	0.0171105	1.70592	A0A3B6C2Z2	PPR_long domain-containing protein							54	17	521	58.5	6.01
	1.43052	0.0371087	1.69296	A0A3B5XUH9	Uncharacterized protein	other metabolic processes;RNA metabolism OR transcription	nucleus	nucleic acid binding activity;other molecular function			RNA binding [GO:0003723];zinc ion binding [GO:0008270]	9	3	342	38.5	10.89
+	1.80392	0.0157066	1.68336	A0A3B6MKX6	Uncharacterized protein		nucleus	nucleic acid binding activity;other molecular function			ATP binding [GO:0005524];nucleic acid binding [GO:0003676]	29	9	601	62.4	9.57
+	2.44258	0.00360926	1.67478	A0A3B5ZZA0	HABP4_PAI-RBP1 domain-containing protein		nucleus;other cell component	nucleic acid binding activity			RNA binding [GO:0003723]	23	5	376	40.1	6.49
+	1.59247	0.0255584	1.62825	A0A3B6LJ56	HTH La-type RNA-binding domain-containing protein	other metabolic processes;RNA metabolism OR transcription	nucleus;other cell component	nucleic acid binding activity	RNA processing [GO:0006396]	nucleus [GO:0005634];ribonucleoprotein complex [GO:1990904]	RNA binding [GO:0003723]	7	2	448	48.7	8.97
+	1.80204	0.0157746	1.61221	A0A3B6B264	Uncharacterized protein							41	6	207	22.6	5.29
	1.49772	0.0317895	1.59106	A0A3B6LHW7	Uncharacterized protein	cell organization and biogenesis;transport	other cell component	other molecular function				9	4	892	98.5	6.73
+	2.32971	0.00468045	1.58939	A0A3B6KDQ0	GRAS domain-containing protein	other biological processes;RNA metabolism OR transcription	nucleus	nucleic acid binding activity;other molecular function				3	2	744	82	5.68
+	3.75068	0.000177548	1.55265	C1K737	Genome assembly, chromosome: II		nucleus	nucleic acid binding activity			DNA binding [GO:0003677]	26	3	142	15.7	9.88
+	2.53697	0.00290425	1.54774	A0A3B6EIT7	NAB domain-containing protein		other cell component	cytoskeletal activity			actin binding [GO:0003779]	3	3	1322	150.5	4.86
+	2.15023	0.00707572	1.53376	A0A3B6EKX1	Fe2OG dioxygenase domain-containing protein			other molecular function			metal ion binding [GO:0046872];oxidoreductase activity [GO:0016491]	14	3	379	41.7	5.52
+	2.43485	0.00367408	1.52112	A0A3B6RGY1	RING-type domain-containing protein		other membranes			integral component of membrane [GO:0016021]		10	2	491	54.8	7.88
+	3.86765	0.000135628	1.48615	A0A3B6HUD4	RRM domain-containing protein	other metabolic processes;transport	nucleus	nucleic acid binding activity			RNA binding [GO:0003723]	26	6	262	27.6	10.35
	1.4245	0.0376269	1.4821	A0A3B6MZT8	Proteasome assembly chaperone 2	cell organization and biogenesis	cytosol;nucleus					15	2	280	30.4	4.65
+	1.64812	0.0224844	1.48044	A0A3B6DF66	Uncharacterized protein	other metabolic processes;RNA metabolism OR transcription	nucleus;other cell component	nucleic acid binding activity	RNA processing [GO:0006396]	nucleus [GO:0005634];ribonucleoprotein complex [GO:1990904]	RNA binding [GO:0003723]	30	12	468	51	5.94
+	2.42174	0.00378667	1.47398	A0A3B5Y2B7	Uncharacterized protein	cell cycle OR cell proliferation;other biological processes	other cell component;other membranes	other molecular function				67	28	596	64.9	4.6
+	3.1391	0.000725942	1.46933	A0A3B6CFF2	Uncharacterized protein			nucleic acid binding activity			RNA binding [GO:0003723]	8	4	721	75.1	5.07
+	3.43126	0.00037046	1.4689	A0A3B6SA72	Uncharacterized protein OS=Triticum aestivum OX=4565 PE=4 SV=1	other metabolic processes;RNA metabolism OR transcription	nucleus	nucleic acid binding activity;other molecular function			RNA binding [GO:0003723];zinc ion binding [GO:0008270]	14	2	183	20.7	11.49
+	1.9356	0.0115985	1.46755	A0A3B6HQY0	Uncharacterized protein							18	14	1039	116.3	5.16
+	3.69102	0.000203695	1.45733	A0A3B6TRQ4	60S ribosomal protein L13	other metabolic processes;protein metabolism	cytosol;translational apparatus	nucleic acid binding activity;other molecular function	translation [GO:0006412]	ribosome [GO:0005840]	structural constituent of ribosome [GO:0003735]	50	10	208	24.1	11
+	5.43552	3.66846e-06	1.45415	A0A3B6MQY3	Protein transport protein Sec61 subunit beta	transport	ER/Golgi;other membranes		intracellular protein transport [GO:0006886]	integral component of membrane [GO:0016021];Sec61 translocon complex [GO:0005784]		29	2	112	11.2	11.93
+	2.74994	0.00177852	1.42671	W5CL20	HTH cro/C1-type domain-containing protein		nucleus	nucleic acid binding activity			DNA binding [GO:0003677]	27	3	142	15.7	9.99
+	4.08641	8.19586e-05	1.42425	A0A3B6QJC1	Uncharacterized protein	other metabolic processes;RNA metabolism OR transcription	nucleus	nucleic acid binding activity;other molecular function			RNA binding [GO:0003723];zinc ion binding [GO:0008270]	18	3	194	21.5	11.28
+	2.80456	0.00156834	1.42046	A0A3B6TBX4	AAA domain-containing protein		mitochondrion;other membranes	other molecular function			ATP binding [GO:0005524]	7	4	972	107.7	5.8
+	3.31593	0.000483141	1.4199	P68527	ATP synthase subunit a	other metabolic processes;transport	mitochondrion;other membranes	transporter activity	ATP synthesis coupled proton transport [GO:0015986]	integral component of membrane [GO:0016021];mitochondrial inner membrane [GO:0005743];proton-transporting ATP synthase complex, coupling factor F(o) [GO:0045263]	proton transmembrane transporter activity [GO:0015078]	11	2	386	43	6.68
+	2.44531	0.00358662	1.41099	A0A3B6KE54	Usp domain-containing protein							37	4	172	18.3	6.84
+	5.69878	2.0009e-06	1.3949	A0A3B6KEY8	Protein transport protein Sec61 subunit beta	transport	ER/Golgi;other membranes		intracellular protein transport [GO:0006886]	integral component of membrane [GO:0016021];Sec61 translocon complex [GO:0005784]		28	2	111	11.1	11.93
+	3.76938	0.000170065	1.38465	A0A3B5Y7B8	DUF1296 domain-containing protein							6	3	843	88.2	5.39
+	3.34704	0.000449743	1.38252	A0A3B6RC76	AAA domain-containing protein			other molecular function			ATP binding [GO:0005524]	7	4	948	105.2	5.8
+	4.31094	4.88725e-05	1.37725	A0A3B6EDF3	TPT domain-containing protein		other membranes			integral component of membrane [GO:0016021]		7	2	355	38.5	8.62
+	3.87307	0.000133945	1.37548	A0A3B6RG09	Uncharacterized protein			other molecular function			phosphatidic acid binding [GO:0070300]	44	8	374	41	5.02
+	3.5321	0.000293699	1.37439	A0A3B5ZSK0	RRM domain-containing protein		nucleus;other cell component	nucleic acid binding activity			RNA binding [GO:0003723]	14	4	461	54.4	9.32
+	3.91282	0.000122231	1.37352	A0A3B6RCG7	Uncharacterized protein	cell organization and biogenesis	cytoskeleton;other membranes;plasma membrane	cytoskeletal activity;other molecular function			metal ion binding [GO:0046872]	3	4	1268	136.7	4.65
	1.53718	0.0290285	1.37314	A0A3B6HST7	Uncharacterized protein	other metabolic processes;RNA metabolism OR transcription		nucleic acid binding activity;other molecular function			ATP binding [GO:0005524];nucleic acid binding [GO:0003676]	2	3	2078	235.2	6.73
+	2.08423	0.00823694	1.37068	A0A3B6IVM1	Uncharacterized protein	cell organization and biogenesis;other metabolic processes;RNA metabolism OR transcription	nucleus;other cell component					37	7	228	24.4	6.33
+	3.68066	0.000208611	1.35926	W5FEV1	Uncharacterized protein	other metabolic processes;RNA metabolism OR transcription	cytosol;translational apparatus	nucleic acid binding activity;other molecular function	maturation of LSU-rRNA from tricistronic rRNA transcript (SSU-rRNA, 5.8S rRNA, LSU-rRNA) [GO:0000463]	cytosolic large ribosomal subunit [GO:0022625]	structural constituent of ribosome [GO:0003735]	58	18	244	28.2	10.01
+	2.82734	0.00148818	1.35714	Q6XJQ3	FCA-B2			nucleic acid binding activity	regulation of cell size [GO:0008361];regulation of flower development [GO:0009909];regulation of seed growth [GO:0080113];regulation of timing of transition from vegetative to reproductive phase [GO:0048510]	nucleus [GO:0005634]	RNA binding [GO:0003723]	8	4	740	79.6	8.79
+	2.47355	0.00336083	1.34271	A0A3B6SG18	AAA domain-containing protein		mitochondrion;other membranes	other molecular function			ATP binding [GO:0005524]	7	4	973	107.8	5.99
	1.55625	0.0277809	1.33425	A0A3B6NPL4	Uncharacterized protein	other biological processes	other cell component	nucleic acid binding activity			RNA binding [GO:0003723]	17	8	684	70	5.73
+	2.34342	0.004535	1.3321	A0A3B6TSL5	Uncharacterized protein	other biological processes;RNA metabolism OR transcription	nucleus	nucleic acid binding activity;other molecular function		nucleus [GO:0005634]	DNA-binding transcription factor activity [GO:0003700];zinc ion binding [GO:0008270]	7	4	974	105.5	7.99
+	2.3651	0.00431424	1.32604	A0A3B6B8I6	UBX domain-containing protein	other metabolic processes;protein metabolism	nucleus	other molecular function				20	5	455	50.3	4.91
+	1.89187	0.0128271	1.32042	A0A3B6QJA1	Uncharacterized protein			nucleic acid binding activity;other molecular function			metal ion binding [GO:0046872]	8	2	432	46.6	7.72
+	1.69699	0.0200913	1.31642	A0A341Z185	HMA domain-containing protein	other biological processes		other molecular function	metal ion transport [GO:0030001]		metal ion binding [GO:0046872]	52	4	77	8.2	6.6
	1.49031	0.0323365	1.31135	A0A3B5XZ75	Uncharacterized protein	other biological processes;other metabolic processes	other cell component	other molecular function				16	3	237	25.7	6.87
+	2.72582	0.0018801	1.31001	A0A3B6MZF3	Uncharacterized protein		other membranes			integral component of membrane [GO:0016021]		29	3	136	15.5	9.92
+	3.03444	0.000923772	1.27957	A0A3B6KKB8	Uncharacterized protein							44	4	144	14.4	3.78
+	1.89911	0.0126151	1.26923	A0A3B5ZYQ2	Phosphatidate phosphatase	other metabolic processes		other molecular function				5	3	1175	129	4.4
+	5.45509	3.50678e-06	1.26565	A0A3B6C6G0	40S ribosomal protein S8	other metabolic processes;protein metabolism;RNA metabolism OR transcription	cytosol;translational apparatus	other molecular function	translation [GO:0006412]	ribosome [GO:0005840]	structural constituent of ribosome [GO:0003735]	54	14	224	25.1	10.45
	1.64669	0.0225583	1.26104	A0A3B6IRB4	Clp R domain-containing protein				protein metabolic process [GO:0019538]			18	2	229	24.5	9.13
+	3.53633	0.000290849	1.25929	A0A3B6C4X9	ATP-synt_DE_N domain-containing protein	other metabolic processes;transport	mitochondrion;other membranes	transporter activity	ATP synthesis coupled proton transport [GO:0015986]	proton-transporting ATP synthase complex, catalytic core F(1) [GO:0045261]	proton-transporting ATP synthase activity, rotational mechanism [GO:0046933]	43	4	206	21.6	6.7
	1.57319	0.0267185	1.25349	A0A3B6HUN3	Uncharacterized protein							82	5	83	8.5	4.96
+	4.80268	1.57514e-05	1.25212	A0A3B6TC30	Uncharacterized protein			other molecular function			phosphatidic acid binding [GO:0070300]	45	8	378	41.6	4.92
+	2.35968	0.00436835	1.23262	A0A3B6PRG3	Uncharacterized protein		nucleus					8	4	797	89.7	6.4
+	2.53719	0.00290276	1.22672	A0A3B6HZY3	Uncharacterized protein			nucleic acid binding activity			RNA binding [GO:0003723]	10	5	512	55.1	4.97
+	1.97271	0.0106487	1.22203	A0A3B6FLF1	Uncharacterized protein		nucleus	nucleic acid binding activity;other molecular function			metal ion binding [GO:0046872];RNA binding [GO:0003723]	30	6	479	45.6	8.6
	1.3528	0.0443815	1.21763	A0A3B6EMG5	Abhydrolase_3 domain-containing protein			other molecular function			hydrolase activity [GO:0016787]	9	2	408	43.9	8.18
+	3.0084	0.000980845	1.21184	A0A3B6KGR3	Uncharacterized protein	other metabolic processes;RNA metabolism OR transcription	nucleus	nucleic acid binding activity				4	3	1033	114.3	6.68
+	3.60456	0.000248564	1.19292	A0A3B6GYB5	Uncharacterized protein	other metabolic processes;protein metabolism	cytosol	other molecular function			metal ion binding [GO:0046872]	15	4	370	42.2	5.27
+	2.80107	0.00158098	1.19114	A0A3B6FLC4	Uncharacterized protein			other molecular function			metal ion binding [GO:0046872]	12	3	426	45.3	7.84
	1.50005	0.0316195	1.1822	A0A3B6NRK1	Uncharacterized protein	cell organization and biogenesis;other metabolic processes		other molecular function			ATP binding [GO:0005524]	21	4	238	25.6	5.45
+	2.51108	0.00308263	1.18038	A0A3B6EDA0	Uncharacterized protein							31	6	319	34.2	5
+	4.02707	9.3958e-05	1.17904	A0A3B6U5Q8	Uncharacterized protein							22	4	326	36.5	4.51
+	2.42564	0.00375288	1.15334	A0A3B6LUI6	Uncharacterized protein							2	2	713	79.6	4.84
+	2.84449	0.00143058	1.15181	A0A3B5ZWW8	Uncharacterized protein		nucleus;other cell component	nucleic acid binding activity			RNA binding [GO:0003723]	21	7	460	49.4	8.48
	1.57707	0.0264809	1.15169	A0A3B6GSY1	Glycosyltransferase			other molecular function			transferase activity, transferring hexosyl groups [GO:0016758]	10	4	510	56.3	5.27
+	2.88477	0.00130385	1.1516	A0A3B6ELF5	S5 DRBM domain-containing protein	other metabolic processes;protein metabolism	cytosol;translational apparatus	nucleic acid binding activity;other molecular function	translation [GO:0006412]	small ribosomal subunit [GO:0015935]	RNA binding [GO:0003723];structural constituent of ribosome [GO:0003735]	45	13	278	30.3	10.17
+	3.01295	0.000970628	1.14339	A0A3B6A3G3	HABP4_PAI-RBP1 domain-containing protein		nucleus;other cell component	nucleic acid binding activity			RNA binding [GO:0003723]	28	5	374	39.7	5.73
	1.46488	0.0342863	1.13832	A0A3B6MMV2	Uncharacterized protein							9	2	282	30	4.16
+	2.22797	0.00591609	1.13453	A0A3B6HUT6	Uncharacterized protein	other metabolic processes;RNA metabolism OR transcription	nucleus;other cell component	nucleic acid binding activity	RNA processing [GO:0006396]	nucleus [GO:0005634];ribonucleoprotein complex [GO:1990904]	RNA binding [GO:0003723]	9	3	483	52	7.39
+	2.6768	0.00210473	1.12191	A0A3B6BXX6	Uncharacterized protein		other cell component	nucleic acid binding activity;other molecular function			metal ion binding [GO:0046872]	43	8	332	35.5	8.53
+	2.51763	0.00303651	1.11004	A0A3B6IN31	Uncharacterized protein			nucleic acid binding activity;other molecular function			RNA binding [GO:0003723];zinc ion binding [GO:0008270]	14	3	285	30.7	9.1
+	2.82234	0.00150542	1.10753	A0A3B6PLM4	Uncharacterized protein	other biological processes	other membranes		response to water [GO:0009415]			57	10	259	28	5.3
	1.6313	0.0233721	1.10744	A0A3B6IW19	Glycosyltransferase		other cell component	other molecular function			transferase activity, transferring hexosyl groups [GO:0016758]	16	4	486	53	5.54
	1.55788	0.0276774	1.10602	A0A3B6QH98	PMR5N domain-containing protein	other metabolic processes	ER/Golgi;other membranes	other molecular function				7	2	416	45.6	7.88
+	1.92418	0.0119075	1.10538	A0A3B6QDM8	Uncharacterized protein							6	12	3924	427.6	4.01
+	2.25154	0.0056035	1.09773	A0A3B6RNK4	Pre-mRNA-splicing factor SYF2	other metabolic processes;RNA metabolism OR transcription	nucleus;other cell component					16	3	338	38.9	6.2
+	2.38894	0.00408378	1.09	A0A3B6C3B0	WPP domain-containing protein	cell cycle OR cell proliferation;developmental processes	nucleus					30	4	164	16.7	4.45
+	2.5176	0.00303669	1.08653	Q1ANA7	Vesicle-associated membrane protein-associated protein	cell organization and biogenesis	ER/Golgi;other membranes;plasma membrane			endoplasmic reticulum membrane [GO:0005789];integral component of membrane [GO:0016021]		24	5	238	25.7	7.68
	1.7054	0.0197061	1.08437	A0A3B6HQX6	ABC transporter domain-containing protein			other molecular function			ATP binding [GO:0005524];ATPase activity [GO:0016887]	9	2	311	34.8	8.5
+	2.67925	0.00209289	1.08374	A0A7H4LID3	Genome assembly, chromosome: II	other metabolic processes		other molecular function				45	14	466	52.1	6.54
+	2.65589	0.00220855	1.08159	A0A3B6CEM3	Aminoacyl-tRNA hydrolase		cytosol;mitochondrion	other molecular function			aminoacyl-tRNA hydrolase activity [GO:0004045]	23	4	241	25.8	8.59
+	1.75307	0.0176577	1.08012	A0A3B6JIM7	Nitric oxide synthase-interacting protein homolog		nucleus	other molecular function		nucleus [GO:0005634]	ubiquitin protein ligase activity [GO:0061630]	12	3	304	34	8.29
+	1.94886	0.0112496	1.07897	A0A3B6LUU9	Protein kinase domain-containing protein	other metabolic processes;protein metabolism;signal transduction;transport	nucleus	kinase activity;other molecular function			ATP binding [GO:0005524];protein kinase activity [GO:0004672]	7	4	708	78.6	9.31
+	2.39204	0.0040547	1.06955	A0A3B6C5G6	Uncharacterized protein		nucleus	nucleic acid binding activity;other molecular function			ATP binding [GO:0005524];nucleic acid binding [GO:0003676]	6	3	619	67.3	9.58
	1.36279	0.0433721	1.06077	A0A3B5Y1L9	Plasma membrane ATPase	other biological processes;transport	other membranes;plasma membrane	other molecular function;transporter activity	proton export across plasma membrane [GO:0120029]	integral component of membrane [GO:0016021];plasma membrane [GO:0005886]	ATP binding [GO:0005524];proton-exporting ATPase activity, phosphorylative mechanism [GO:0008553]	8	5	957	104.9	6.68
	1.68078	0.0208554	1.05884	A0A3B6ANV0	Uncharacterized protein	other metabolic processes;RNA metabolism OR transcription	nucleus	nucleic acid binding activity			RNA binding [GO:0003723]	11	2	245	28.6	9.83
	1.56851	0.0270077	1.05682	A0A3B6KCH9	Uncharacterized protein	other metabolic processes	cytosol	other molecular function			protein tyrosine phosphatase activity [GO:0004725]	8	3	653	71	5.74
+	2.58307	0.00261173	1.04745	W5CT58	Uncharacterized protein							32	3	139	14.9	9.07
+	3.07982	0.000832116	1.0449	A0A3B6MN26	Cytochrome b5 heme-binding domain-containing protein		other cell component;other membranes	other molecular function		integral component of membrane [GO:0016021]	heme binding [GO:0020037];metal ion binding [GO:0046872]	57	5	134	14.8	5.3
	1.3195	0.0479185	1.04268	A0A3B6N056	PUM-HD domain-containing protein	other biological processes	nucleus	nucleic acid binding activity			RNA binding [GO:0003723]	11	5	654	72.4	9.39
+	3.00358	0.000991793	1.03707	A0A3B6UB35	Uncharacterized protein							41	11	481	52.2	5.03
+	3.27169	0.000534941	1.03619	A0A3B6I7R0	RING-type E3 ubiquitin transferase	other metabolic processes;protein metabolism		other molecular function			ubiquitin protein ligase activity [GO:0061630]	12	3	335	34.8	4.67
+	1.89694	0.0126784	1.03469	A0A3B6I2T0	Uncharacterized protein			nucleic acid binding activity;other molecular function			RNA binding [GO:0003723];zinc ion binding [GO:0008270]	20	3	211	22.9	5.94
+	2.48704	0.00325809	1.0284	A0A3B6AUE0	Non-specific serine/threonine protein kinase	DNA metabolism;other biological processes;other metabolic processes;stress response	nucleus;other cell component	kinase activity			ATP binding [GO:0005524];protein serine/threonine kinase activity [GO:0004674]	6	12	3875	438.3	7.15
	1.62999	0.0234428	1.02586	A0A3B6GW85	Protein ROOT HAIR DEFECTIVE 3 homolog	cell organization and biogenesis	ER/Golgi;other membranes	other molecular function		endoplasmic reticulum membrane [GO:0005789];integral component of membrane [GO:0016021]	GTP binding [GO:0005525];GTPase activity [GO:0003924]	35	22	805	90.1	5.49
+	2.04234	0.00907108	1.02079	A0A3B6CBP0	Coatomer subunit epsilon	transport	ER/Golgi;other membranes	other molecular function	protein transport [GO:0015031];retrograde vesicle-mediated transport, Golgi to endoplasmic reticulum [GO:0006890]	cytoplasmic vesicle [GO:0031410];Golgi membrane [GO:0000139]	structural molecule activity [GO:0005198]	63	12	287	31.6	5.45
+	1.80865	0.0155364	1.01871	A0A3B6AX03	C3HC-type domain-containing protein		nucleus	other molecular function		nucleus [GO:0005634]	zinc ion binding [GO:0008270]	8	4	837	88.8	5.02
	1.69288	0.0202823	1.01608	A0A3B6LVB5	H15 domain-containing protein	cell organization and biogenesis;other biological processes	nucleus;other cell component	nucleic acid binding activity;other molecular function	nucleosome assembly [GO:0006334]	nucleosome [GO:0000786];nucleus [GO:0005634]	DNA binding [GO:0003677]	11	2	247	25.3	10.65
+	2.5094	0.00309456	1.0137	A0A3B6JEF0	Dihydrolipoyllysine-residue succinyltransferase	other metabolic processes	mitochondrion;other cell component	other molecular function	tricarboxylic acid cycle [GO:0006099]	oxoglutarate dehydrogenase complex [GO:0045252]	dihydrolipoyllysine-residue succinyltransferase activity [GO:0004149]	27	9	438	47.8	8.54
	1.65905	0.0219256	1.01338	A0A3B6PGI7	Uncharacterized protein			nucleic acid binding activity			RNA binding [GO:0003723]	10	2	276	31.9	9.83
	1.48727	0.0325635	1.01185	A0A3B6LDZ7	Ubiquitin carboxyl-terminal hydrolase	other metabolic processes;protein metabolism		other molecular function	protein deubiquitination [GO:0016579];ubiquitin-dependent protein catabolic process [GO:0006511]		thiol-dependent ubiquitinyl hydrolase activity [GO:0036459]	7	4	902	100	5.21
	1.44078	0.036243	1.00944	A0A3B5Z4R3	FRIGIDA-like protein	developmental processes;other biological processes			cell differentiation [GO:0030154];flower development [GO:0009908]			15	6	632	68.1	8.48
+	2.26179	0.00547275	1.0003	A0A3B6KLQ9	Glycosyltransferase		other cell component	other molecular function			transferase activity, transferring hexosyl groups [GO:0016758]	9	3	473	50.4	6.21
+	2.07028	0.0085059	0.993369	A0A3B6TNZ1	Uncharacterized protein			other molecular function			catalytic activity [GO:0003824];metal ion binding [GO:0046872]	7	6	1248	138.3	6.43
	1.71973	0.0190664	0.992541	A0A3B5ZVD6	Uncharacterized protein		other membranes	other molecular function		integral component of membrane [GO:0016021]		13	2	362	40.6	7.27
	1.64728	0.0225276	0.987837	A0A3B6ATZ5	Uncharacterized protein	cell organization and biogenesis	mitochondrion		proton-transporting ATP synthase complex assembly [GO:0043461]			15	2	309	34.3	7.44
+	2.50599	0.00311895	0.984198	A0A3B6AXA0	Thioredoxin domain-containing protein	other metabolic processes		other molecular function	cell redox homeostasis [GO:0045454];sulfate reduction [GO:0019419]	cell [GO:0005623]	oxidoreductase activity, acting on a sulfur group of donors, disulfide as acceptor [GO:0016671]	7	2	458	50.1	6.87
+	3.59618	0.000253409	0.981817	A0A3B6AYT7	40S ribosomal protein S8	other metabolic processes;protein metabolism;RNA metabolism OR transcription	cytosol;translational apparatus	other molecular function	translation [GO:0006412]	ribosome [GO:0005840]	structural constituent of ribosome [GO:0003735]	53	13	225	25.3	10.45
+	2.24672	0.0056661	0.969842	A4ZCD1	GTP-binding protein	cell organization and biogenesis;other metabolic processes;protein metabolism	other cell component	nucleic acid binding activity;other molecular function		cytosol [GO:0005829];vacuole [GO:0005773]	GTP binding [GO:0005525];GTPase activity [GO:0003924]	23	11	533	58.9	5.72
+	3.84919	0.000141517	0.965076	A0A3B6PKR8	Uncharacterized protein	other biological processes;other metabolic processes	other cell component	other molecular function				33	5	223	24.2	5.07
+	2.00036	0.00999169	0.961876	A0A3B6H136	Uncharacterized protein			other molecular function			ATP binding [GO:0005524];ATPase activity [GO:0016887]	34	15	722	78.6	6.86
+	3.52375	0.0002994	0.957491	A0A3B6B0H1	Ribosome-recycling factor, chloroplastic	other metabolic processes;protein metabolism	mitochondrion	translation activity	translation [GO:0006412]			18	3	260	27.8	9.89
+	3.7545	0.000175993	0.953554	A0A3B6ER15	Uncharacterized protein	other biological processes;other metabolic processes	cytosol;other cell component	other molecular function				16	3	233	25.2	5.63
+	1.9609	0.0109421	0.949594	A0A3B6SAJ1	SKP1-like protein	other metabolic processes;protein metabolism;signal transduction	nucleus;other cell component	other molecular function	ubiquitin-dependent protein catabolic process [GO:0006511]			35	4	175	19.3	4.61
+	2.99158	0.00101957	0.948753	A0A3B6QE25	U1 small nuclear ribonucleoprotein C	cell organization and biogenesis;other metabolic processes;RNA metabolism OR transcription	nucleus	nucleic acid binding activity;other molecular function	mRNA 5'-splice site recognition [GO:0000395];spliceosomal snRNP assembly [GO:0000387]	commitment complex [GO:0000243];U1 snRNP [GO:0005685];U2-type prespliceosome [GO:0071004]	mRNA binding [GO:0003729];U1 snRNA binding [GO:0030619];zinc ion binding [GO:0008270]	17	2	213	23	9.03
+	2.20509	0.00623604	0.934252	A0A3B6B062	Aldo_ket_red domain-containing protein							23	5	353	38.7	7.23
+	3.61613	0.000242031	0.924674	A0A3B6LSV9	MBD domain-containing protein		nucleus	nucleic acid binding activity		nucleus [GO:0005634]	DNA binding [GO:0003677]	48	15	442	47.2	4.51
+	2.18547	0.00652426	0.920914	A0A3B6EFP8	Uncharacterized protein		other membranes;plasma membrane			anchored component of plasma membrane [GO:0046658]		42	8	209	22.4	5.05
+	3.73395	0.000184522	0.918013	A0A3B6A154	DUF1296 domain-containing protein							13	7	860	91.4	5.35
+	4.41096	3.88187e-05	0.917817	A0A3B5ZM95	Uncharacterized protein							40	4	182	20.5	8.31
+	3.39568	0.000402086	0.912614	W5I4R7	Eukaryotic translation initiation factor 4C	other metabolic processes;protein metabolism	other cell component	nucleic acid binding activity			translation initiation factor activity [GO:0003743]	23	3	144	16.3	5.24
	1.48392	0.0328156	0.910212	A0A3B6JJS3	CHZ domain-containing protein		nucleus					12	3	446	49.4	5.31
+	3.59269	0.000255451	0.909038	A0A3B6C2B8	Uncharacterized protein		mitochondrion;other membranes			mitochondrion [GO:0005739]		33	3	162	18	4.42
	1.47867	0.0332146	0.908245	A0A3B5Y5E5	Dolichyl-diphosphooligosaccharide--protein glycotransferase	other metabolic processes;protein metabolism	other membranes	other molecular function	protein glycosylation [GO:0006486]	integral component of membrane [GO:0016021]	oligosaccharyl transferase activity [GO:0004576]	17	11	787	86.9	9.14
+	1.97398	0.0106175	0.906934	A0A3B6PF83	Uncharacterized protein	other metabolic processes;RNA metabolism OR transcription	nucleus	nucleic acid binding activity	mRNA cis splicing, via spliceosome [GO:0045292]			4	3	1003	114.2	7.24
+	3.58688	0.000258894	0.906818	A0A3B6H2V7	Signal recognition particle subunit SRP72	transport	ER/Golgi;translational apparatus	nucleic acid binding activity	SRP-dependent cotranslational protein targeting to membrane [GO:0006614]	signal recognition particle, endoplasmic reticulum targeting [GO:0005786]	7S RNA binding [GO:0008312]	24	10	663	73.1	8.97
+	1.84081	0.0144276	0.903369	A0A3B6LKT7	Uncharacterized protein	transport	other cytoplasmic organelle	other molecular function			GTP binding [GO:0005525];GTPase activity [GO:0003924]	18	3	226	24.9	7.93
+	2.33112	0.00466528	0.900954	A0A3B6ELJ5	Uncharacterized protein	other metabolic processes;RNA metabolism OR transcription	nucleus	nucleic acid binding activity;other molecular function			RNA binding [GO:0003723];zinc ion binding [GO:0008270]	12	5	333	37.5	11.41
+	2.16781	0.00679501	0.898069	A0A3B6KJU4	Peptidyl-prolyl cis-trans isomerase	other metabolic processes;RNA metabolism OR transcription	nucleus	nucleic acid binding activity;other molecular function			peptidyl-prolyl cis-trans isomerase activity [GO:0003755]	23	2	148	15.5	9.35
+	2.69518	0.00201753	0.894805	A0A3B6N3E9	Acyl carrier protein	other metabolic processes	other cell component	other molecular function	fatty acid biosynthetic process [GO:0006633]		phosphopantetheine binding [GO:0031177]	18	2	141	15	5.99
+	3.49545	0.000319557	0.888551	A0A3B6TZ47	RRM domain-containing protein			nucleic acid binding activity			RNA binding [GO:0003723]	14	3	278	32.4	10.67
+	2.99207	0.00101842	0.885693	A0A3B6GVT6	Uncharacterized protein		nucleus;other cell component	nucleic acid binding activity;other molecular function			ATP binding [GO:0005524];nucleic acid binding [GO:0003676]	15	8	809	90	10.17
+	2.99732	0.00100618	0.884216	A0A3B6EAU4	UBC core domain-containing protein							15	10	1077	118.6	4.65
+	3.88918	0.000129067	0.871201	D3JCC7	Elicitor responsive gene 3					cytoplasm [GO:0005737]		71	7	144	15.7	4.07
+	2.29802	0.00503472	0.86963	A0A3B6SQK0	C3H1-type domain-containing protein			other molecular function			metal ion binding [GO:0046872]	6	2	379	42.7	9.03
+	2.65233	0.00222676	0.865604	B2KTA5	Calcium-dependent protein kinase	other metabolic processes;protein metabolism		kinase activity;other molecular function			ATP binding [GO:0005524];calcium ion binding [GO:0005509];protein kinase activity [GO:0004672]	37	15	518	58.4	6.19
+	2.11272	0.00771404	0.864681	A0A3B6PSD8	Uncharacterized protein	other biological processes;other metabolic processes;protein metabolism	mitochondrion;translational apparatus	nucleic acid binding activity;other molecular function	translation [GO:0006412]	ribosome [GO:0005840]	structural constituent of ribosome [GO:0003735]	19	3	271	30	10.78
	1.3755	0.0421216	0.861282	A0A3B6JFS4	Uncharacterized protein	other metabolic processes;RNA metabolism OR transcription	nucleus	nucleic acid binding activity;other molecular function			ATP binding [GO:0005524];nucleic acid binding [GO:0003676]	6	3	801	92.1	9.26
+	2.12821	0.00744376	0.861006	A0A3B6ATG5	Uncharacterized protein OS=Triticum aestivum OX=4565 PE=3 SV=1							9	2	337	35.8	7.02
+	2.16783	0.00679475	0.858425	A0A3B6JFX2	Uncharacterized protein	transport			endocytosis [GO:0006897]			46	33	1154	127.1	5.86
+	2.46657	0.00341531	0.857496	A0A3B6JH08	NAC-A/B domain-containing protein	transport	other cell component;translational apparatus	other molecular function		nascent polypeptide-associated complex [GO:0005854]		41	6	207	22.5	4.42
+	2.38167	0.00415272	0.856983	A0A3B6N330	Uncharacterized protein							6	4	885	98	7.23
+	2.08414	0.00823868	0.851014	A0A3B6DAV7	HRDC domain-containing protein	other metabolic processes;RNA metabolism OR transcription	nucleus	nucleic acid binding activity;other molecular function			3'-5' exonuclease activity [GO:0008408];nucleic acid binding [GO:0003676];nucleotide binding [GO:0000166]	4	2	971	108.9	8.07
+	2.48683	0.00325968	0.848883	A0A3B6R7M7	Uncharacterized protein	other biological processes;other metabolic processes	cytosol;other cell component	other molecular function				14	2	229	24.5	5.1
+	2.12752	0.00745563	0.848134	A0A3B5Y2C9	Usp domain-containing protein							73	13	166	18.1	6.79
+	2.65526	0.00221179	0.846937	W5DRS3	Glutamate decarboxylase	other metabolic processes	cytosol	other molecular function	glutamate metabolic process [GO:0006536]		glutamate decarboxylase activity [GO:0004351];pyridoxal phosphate binding [GO:0030170]	51	19	495	55.7	5.59
+	2.10767	0.00780421	0.84643	A0A3B6KGT2	PKS_ER domain-containing protein	other metabolic processes		other molecular function			oxidoreductase activity [GO:0016491];zinc ion binding [GO:0008270]	50	10	356	37.4	6.16
	1.79902	0.0158846	0.840325	A0A3B6JIZ6	Macro domain-containing protein							50	7	200	21.4	6.2
	1.54702	0.0283777	0.838322	D0PRB4	Peroxiredoxin	other biological processes	cytosol;mitochondrion	other molecular function	cell redox homeostasis [GO:0045454]	cell [GO:0005623]	peroxiredoxin activity [GO:0051920]	56	10	218	24	6.79
+	2.77314	0.00168603	0.838223	A0A3B6LRD0	Alba domain-containing protein			nucleic acid binding activity			nucleic acid binding [GO:0003676]	22	4	323	35.1	9.61
+	3.10366	0.000787659	0.834955	Q8RW01	Glutathione transferase	other biological processes;other metabolic processes	cytosol;other cell component	other molecular function			glutathione transferase activity [GO:0004364]	24	4	233	25.2	5.34
+	2.97396	0.00106179	0.834513	A0A3B6C520	Uncharacterized protein			nucleic acid binding activity;other molecular function			RNA binding [GO:0003723];zinc ion binding [GO:0008270]	15	3	293	31.9	9.04
+	3.87113	0.000134546	0.83318	A0A3B6GZ20	Uncharacterized protein			nucleic acid binding activity;other molecular function			ATP binding [GO:0005524];helicase activity [GO:0004386];nucleic acid binding [GO:0003676]	32	13	575	62.3	9.51
	1.76299	0.0172586	0.831607	A0A3B6MPU0	Hydrolase_4 domain-containing protein		other membranes	other molecular function				25	5	335	36.8	6.68
+	2.7275	0.00187282	0.830442	A0A3B6SJ08	Alba domain-containing protein		nucleus	nucleic acid binding activity			nucleic acid binding [GO:0003676]	21	2	132	14.6	5.19
	1.58535	0.0259809	0.828589	A0A3B6CGH9	Uncharacterized protein							15	8	845	92.8	5.12
+	2.7463	0.0017935	0.818715	A0A3B5YTN4	Usp domain-containing protein							77	8	166	17.8	6.18
+	1.993	0.0101625	0.818663	A0A3B6EJN6	DUF1421 domain-containing protein							6	2	606	66.8	6.84
+	1.94752	0.0112845	0.817814	A0A3B5Y7Q4	H15 domain-containing protein	cell organization and biogenesis;other biological processes	nucleus;other cell component	nucleic acid binding activity	nucleosome assembly [GO:0006334];regulation of transcription, DNA-templated [GO:0006355]	nucleosome [GO:0000786];nucleus [GO:0005634]	DNA binding [GO:0003677]	3	2	1072	109.6	9.36
	1.32119	0.0477321	0.816799	A0A3B6SAU8	Peptidylprolyl isomerase	other biological processes;other metabolic processes;protein metabolism	other cell component	other molecular function	protein folding [GO:0006457]		peptidyl-prolyl cis-trans isomerase activity [GO:0003755]	18	3	380	41.7	6.64
+	2.97058	0.00107008	0.815205	A0A3B6ATD8	Uncharacterized protein	other metabolic processes;RNA metabolism OR transcription	nucleus	nucleic acid binding activity			RNA binding [GO:0003723]	39	11	284	31.6	10.26
+	2.623	0.00238233	0.814539	A0A3B5ZXL9	Uncharacterized protein	other biological processes;other metabolic processes	other cell component	other molecular function				13	2	276	29.7	4.92
+	3.14065	0.000723353	0.813116	A0A3B6TMW1	EF-hand domain-containing protein	other biological processes	nucleus	other molecular function	regulation of transcription, DNA-templated [GO:0006355]		calcium ion binding [GO:0005509]	10	11	1415	158.9	5.69
+	2.2534	0.00557957	0.811354	W5GR34	UBC core domain-containing protein	other metabolic processes;protein metabolism	nucleus	other molecular function			ATP binding [GO:0005524];transferase activity [GO:0016740]	36	3	183	20.7	8.24
+	2.94444	0.00113647	0.811326	A0A3B6HPZ5	Uncharacterized protein O	other biological processes		other molecular function			ATP binding [GO:0005524]	45	23	657	71.8	5.29
	1.70817	0.0195808	0.811178	A0A3B6JGW2	Uncharacterized protein	other biological processes	other cell component	other molecular function			ATP binding [GO:0005524]	62	33	648	71.1	5.19
+	3.7514	0.000177256	0.809015	A0A3B5Y3W8	TRUD domain-containing protein	other metabolic processes;RNA metabolism OR transcription	nucleus	nucleic acid binding activity;other molecular function	pseudouridine synthesis [GO:0001522]		pseudouridine synthase activity [GO:0009982];RNA binding [GO:0003723]	16	6	701	76.4	6.71
	1.80916	0.015518	0.808003	A0A3B6IQA6	Uncharacterized protein	transport	mitochondrion;other membranes	transporter activity		integral component of membrane [GO:0016021]	transmembrane transporter activity [GO:0022857]	19	3	324	34.8	9.8
+	3.01752	0.000960463	0.806676	A0A3B5Y2A7	Uncharacterized protein	other metabolic processes;protein metabolism	cytosol;translational apparatus	other molecular function	translational elongation [GO:0006414]	ribosome [GO:0005840]	structural constituent of ribosome [GO:0003735]	81	8	113	11.5	4.41
+	2.35995	0.0043657	0.802803	A0A3B6SID4	60S ribosomal protein L7a	other biological processes	cytosol;translational apparatus	nucleic acid binding activity	ribosome biogenesis [GO:0042254]	ribonucleoprotein complex [GO:1990904]		52	16	258	29.4	10.35
+	2.18171	0.00658097	0.802565	A0A3B6TK75	Uncharacterized protein		other membranes			integral component of membrane [GO:0016021]		9	2	269	29.9	5.67
+	2.41768	0.00382229	0.801653	A0A3B6B146	Uncharacterized protein	other metabolic processes;RNA metabolism OR transcription	nucleus;other cell component	nucleic acid binding activity	RNA processing [GO:0006396]	nucleus [GO:0005634];ribonucleoprotein complex [GO:1990904]	RNA binding [GO:0003723]	31	13	460	50.1	6.38
+	2.43706	0.00365541	0.797094	A0A1D6DI56	Genome assembly, chromosome: II	other metabolic processes;protein metabolism		kinase activity;other molecular function	auxin-activated signaling pathway [GO:0009734];brassinosteroid mediated signaling pathway [GO:0009742];leaf vascular tissue pattern formation [GO:0010305]		ATP binding [GO:0005524];protein serine/threonine kinase activity [GO:0004674]	30	12	452	49.9	8.07
+	3.53276	0.000293252	0.794104	A0A3B6QHK6	BSD domain-containing protein							29	6	317	35.4	4.81
+	2.63602	0.00231195	0.791769	A0A3B6NRZ2	HMG box domain-containing protein		nucleus	nucleic acid binding activity		nucleus [GO:0005634]	DNA binding [GO:0003677]	19	2	139	15.4	6.9
	1.41044	0.0388654	0.790066	A0A3B5ZNP1	Oxidored_FMN domain-containing protein	other metabolic processes		other molecular function			FMN binding [GO:0010181];oxidoreductase activity [GO:0016491]	56	16	362	40.3	5.81
+	1.96499	0.0108396	0.78739	A0A3B6EKC9	Uncharacterized protein		other membranes			integral component of membrane [GO:0016021]		28	6	353	35.7	8.79
+	2.55767	0.00276905	0.786303	A0A3B6IVD7	Uncharacterized protein	other biological processes;other metabolic processes	other cell component	other molecular function				42	9	233	25.4	7.42
	1.36274	0.0433768	0.784761	A0A0C4BKM5	Histone H2A		nucleus;other cell component	nucleic acid binding activity;other molecular function		nucleosome [GO:0000786];nucleus [GO:0005634]	DNA binding [GO:0003677];protein heterodimerization activity [GO:0046982]	35	3	139	14.6	10.32
	1.53479	0.0291885	0.784684	A0A3B6KJU3	TFIIB-type domain-containing protein	cell organization and biogenesis;other metabolic processes;RNA metabolism OR transcription	nucleus;other cell component	other molecular function	regulation of transcription, DNA-templated [GO:0006355];transcription preinitiation complex assembly [GO:0070897]		metal ion binding [GO:0046872];TBP-class protein binding [GO:0017025]	7	2	312	34.3	6.43
+	2.59887	0.00251842	0.777944	A0A3B6EDL2	NAD(P)H dehydrogenase (quinone)		cytosol	other molecular function			oxidoreductase activity [GO:0016491]	76	9	205	22.4	6.29
	1.83221	0.0147159	0.777259	A0A3B6QDG2	Glutaredoxin-dependent peroxiredoxin	other biological processes;other metabolic processes;stress response	other cell component	other molecular function	cell redox homeostasis [GO:0045454]	cell [GO:0005623]	peroxidase activity [GO:0004601];peroxiredoxin activity [GO:0051920]	37	6	226	23.3	7.94
+	2.22021	0.00602275	0.776702	A0A3B6QEN0	Rhodanese domain-containing protein			other molecular function				68	7	133	13.9	8.13
	1.67358	0.0212039	0.771232	A0A3B6TSI9	Uncharacterized protein	other biological processes	other cell component	nucleic acid binding activity			RNA binding [GO:0003723]	18	7	684	70.9	4.84
+	3.00485	0.000988897	0.770698	A0A077S6T5	Uncharacterized protein							20	3	227	24.4	6.77
	1.51451	0.030584	0.770608	A0A3B6TG32	RING-type E3 ubiquitin transferase	other metabolic processes;protein metabolism		other molecular function			ubiquitin protein ligase activity [GO:0061630]	12	3	330	34.5	4.72
	1.74455	0.0180076	0.769676	A0A3B6TK04	RanBD1 domain-containing protein	transport	nucleus;other cell component		intracellular transport [GO:0046907]	nuclear pore [GO:0005643]		4	2	482	51	4.89
+	2.59083	0.00256547	0.766731	A0A3B6NSD3	Uncharacterized protein							10	2	231	24.2	4.81
+	3.25495	0.000555968	0.762545	A0A3B6B6J6	Uncharacterized protein	other biological processes			regulation of cellular response to heat [GO:1900034]			31	7	322	37	5.72
	1.48417	0.0327963	0.761811	A0A3B6IUI8	RING-type domain-containing protein			other molecular function				11	2	281	31.2	5.06
	1.57233	0.0267712	0.756082	A0A3B6LKF5	Ubiquitin receptor RAD23	DNA metabolism;other metabolic processes;protein metabolism;stress response	cytosol;nucleus	nucleic acid binding activity;other molecular function	nucleotide-excision repair [GO:0006289];proteasome-mediated ubiquitin-dependent protein catabolic process [GO:0043161]	nucleus [GO:0005634]	damaged DNA binding [GO:0003684]	20	5	391	41.4	4.42
	1.78735	0.0163172	0.755623	W5BFY8	Uncharacterized protein							12	3	353	37.6	6.6
+	2.52705	0.00297135	0.754541	A0A3B6RL96	Bms1-type G domain-containing protein	other metabolic processes;RNA metabolism OR transcription	nucleus;other cell component	nucleic acid binding activity;other molecular function	ribosome biogenesis [GO:0042254]	nucleus [GO:0005634]		12	6	787	88.1	7.4
+	3.78418	0.000164368	0.754052	A0A3B6QL73	Uncharacterized protein	cell organization and biogenesis;other metabolic processes;protein metabolism;RNA metabolism OR transcription	nucleus;other cell component	nucleic acid binding activity;other molecular function	rRNA processing [GO:0006364]		methyltransferase activity [GO:0008168];RNA binding [GO:0003723]	49	13	309	32.4	10.08
+	2.88724	0.00129646	0.752958	A0A1D5ZQU3	AP complex subunit sigma	transport	ER/Golgi;other cell component;other membranes	other molecular function	intracellular protein transport [GO:0006886];vesicle-mediated transport [GO:0016192]	membrane coat [GO:0030117]		22	3	161	18.6	7.3
	1.90167	0.0125409	0.752666	A0A3B6JDJ0	RRM domain-containing protein			nucleic acid binding activity			RNA binding [GO:0003723]	72	9	166	16.1	5.6
+	3.84805	0.000141889	0.746737	A0A7H4LDV4	Genome assembly, chromosome: II	other metabolic processes;RNA metabolism OR transcription	other cell component	nucleic acid binding activity;other molecular function				40	16	608	66.7	9.2
	1.57083	0.0268641	0.745849	A0A3B6B2Q2	Uncharacterized protein			other molecular function			catalytic activity [GO:0003824]	8	2	481	51	7.84
	1.60401	0.0248882	0.745541	W5A520	SUI1 domain-containing protein	other metabolic processes;protein metabolism		nucleic acid binding activity			translation initiation factor activity [GO:0003743]	34	3	115	12.6	8.43
+	2.53161	0.00294028	0.745373	A0A3B6QGD5	HMG box domain-containing protein		nucleus	nucleic acid binding activity		nucleus [GO:0005634]	DNA binding [GO:0003677]	19	2	139	15.4	6.9
+	3.83637	0.000145757	0.74486	A0A3B6PRW6	Uncharacterized protein	cell organization and biogenesis;DNA metabolism;other metabolic processes	nucleus	nucleic acid binding activity;other molecular function		nucleus [GO:0005634]	chromatin binding [GO:0003682];methyltransferase activity [GO:0008168]	45	26	899	100	5.95
	1.61397	0.0243237	0.7443	A0A3B6RSB8	Uncharacterized protein			nucleic acid binding activity			RNA binding [GO:0003723]	9	2	332	36.7	8.37
+	2.58619	0.00259305	0.735076	A0A1D5W940	PUA domain-containing protein	cell organization and biogenesis;other metabolic processes;protein metabolism	other cell component	nucleic acid binding activity		cytosol [GO:0005829]	RNA binding [GO:0003723]	61	7	181	20.4	7.99
	1.57969	0.0263212	0.731203	A0A3B6HS82	Uncharacterized protein	other metabolic processes;protein metabolism		other molecular function				59	9	243	27.1	5.94
+	3.48891	0.000324408	0.730879	A0A3B6KGM8	Cytochrome b5 heme-binding domain-containing protein		other cell component;other membranes	other molecular function		integral component of membrane [GO:0016021]	heme binding [GO:0020037];metal ion binding [GO:0046872]	57	5	134	14.8	5.15
	1.77681	0.0167181	0.726913	A0A1D5UIA8	Genome assembly, chromosome: II			other molecular function		peroxisome [GO:0005777]	acyl-CoA hydrolase activity [GO:0047617]	16	3	170	18	7.25
+	3.05159	0.000888003	0.724083	A0A3B6CBJ4	Uncharacterized protein	other metabolic processes;RNA metabolism OR transcription	nucleus;other cell component	nucleic acid binding activity	RNA processing [GO:0006396]	nucleus [GO:0005634];ribonucleoprotein complex [GO:1990904]	RNA binding [GO:0003723]	35	13	475	51.5	6.04
+	2.52784	0.00296595	0.722649	A0A3B6IMF8	UDP-glucose 6-dehydrogenase	other metabolic processes	cytosol;nucleus	other molecular function			NAD binding [GO:0051287];UDP-glucose 6-dehydrogenase activity [GO:0003979]	16	6	480	52.9	5.45
	1.47577	0.0334376	0.722473	A0A077RYV4	Uncharacterized protein		other membranes			integral component of membrane [GO:0016021]		16	4	401	45.8	8.28
	1.3102	0.0489553	0.721811	A0A3B6SGB3	Tudor domain-containing protein	other metabolic processes;RNA metabolism OR transcription	nucleus;other cell component	nucleic acid binding activity	mRNA processing [GO:0006397]	cytoplasm [GO:0005737];nucleus [GO:0005634]	RNA binding [GO:0003723]	15	3	299	33.5	5.54
+	2.5864	0.00259179	0.717043	A0A3B5Y292	Ferredoxin	other metabolic processes	other cell component	other molecular function		chloroplast [GO:0009507]	2 iron, 2 sulfur cluster binding [GO:0051537];electron transfer activity [GO:0009055];metal ion binding [GO:0046872]	32	2	151	16	4.77
+	2.53141	0.00294164	0.716007	A0A3B6NKK2	60S ribosomal protein L13	other metabolic processes;protein metabolism	other cell component;translational apparatus	other molecular function	translation [GO:0006412]	ribosome [GO:0005840]	structural constituent of ribosome [GO:0003735]	50	10	206	23.9	10.9
	1.31912	0.0479598	0.711437	A0A3B6JED0	Fe2OG dioxygenase domain-containing protein			other molecular function			metal ion binding [GO:0046872];oxidoreductase activity [GO:0016491]	10	2	316	34.9	5.16
+	2.66168	0.00217929	0.7093	A0A3B6EIE9	Methyltransf_11 domain-containing protein	other metabolic processes		other molecular function	phosphatidylcholine biosynthetic process [GO:0006656]		phosphoethanolamine N-methyltransferase activity [GO:0000234]	29	10	505	57.1	5.36
+	2.1706	0.00675145	0.707754	A0A3B6EKB9	Uncharacterized protein	cell organization and biogenesis;transport	mitochondrion;other membranes		protein import into mitochondrial matrix [GO:0030150]	mitochondrial outer membrane translocase complex [GO:0005742]		44	3	82	8.8	9.99
+	2.63985	0.00229168	0.706969	A0A3B5YR17	Uncharacterized protein							40	4	180	20.2	8.53
	1.83782	0.0145271	0.70318	A0A3B6EKE1	Glycosyltransferase			other molecular function			transferase activity, transferring hexosyl groups [GO:0016758]	10	3	500	54.4	5.91
	1.80739	0.0155817	0.697353	Q08G39	Ribosomal protein L3	other metabolic processes;protein metabolism	other cell component;translational apparatus	other molecular function	translation [GO:0006412]	ribosome [GO:0005840]	structural constituent of ribosome [GO:0003735]	43	19	384	44.1	10.04
	1.53951	0.028873	0.696724	A0A3B6S9M7	40S ribosomal protein S30	other metabolic processes;protein metabolism	other cell component;translational apparatus	other molecular function	translation [GO:0006412]	ribosome [GO:0005840]	structural constituent of ribosome [GO:0003735]	18	2	62	6.9	12.03
+	2.11668	0.00764407	0.693579	A0A3B6KES1	Uncharacterized protein							4	2	559	62.5	7.06
	1.60648	0.024747	0.693323	A0A1D5Z6M0	Cytochrome b5 heme-binding domain-containing protein		other cell component;other membranes	other molecular function			heme binding [GO:0020037];metal ion binding [GO:0046872]	33	2	118	12.9	5.49
+	3.11403	0.000769077	0.689536	A0A3B6N2I1	Component of oligomeric Golgi complex 2	cell organization and biogenesis;transport	ER/Golgi;other membranes		Golgi organization [GO:0007030];protein transport [GO:0015031]	membrane [GO:0016020]		23	11	764	84.5	6.24
+	2.45619	0.00349792	0.683009	A0A3B6IKM2	RRM domain-containing protein			nucleic acid binding activity			RNA binding [GO:0003723]	72	9	163	15.9	5.6
+	2.14434	0.00717239	0.679352	A0A3B6B5U1	Uncharacterized protein	cell organization and biogenesis;other biological processes	cytoskeleton;other cell component	other molecular function	microtubule-based process [GO:0007017]	microtubule [GO:0005874]	GTP binding [GO:0005525];GTPase activity [GO:0003924]	14	2	403	42	6.43
+	2.26906	0.00538191	0.679227	A0A3B6EB75	Uncharacterized protein		mitochondrion			mitochondrial matrix [GO:0005759]		56	8	259	29	4.77
	1.58348	0.026093	0.678186	A0A3B6CAN7	Glutamine amidotransferase type-1 domain-containing protein	other metabolic processes			glutamine metabolic process [GO:0006541]			16	3	285	30.6	5.97
+	2.11806	0.00761972	0.675461	A0A3B6FV16	Uncharacterized protein			other molecular function			calcium ion binding [GO:0005509]	47	7	180	20.1	4.63
	1.69036	0.0204004	0.674757	A0A1D5UKZ7	Genome assembly, chromosome: II	transport	nucleus		intracellular transport [GO:0046907]	cell [GO:0005623]		13	3	390	41.6	6.74
+	2.15128	0.0070587	0.671858	A0A3B6JGJ2	WD_REPEATS_REGION domain-containing protein	other biological processes						14	8	806	88.7	8.13
	1.57661	0.0265089	0.671696	A0A3B6I2T5	Ferredoxin	other metabolic processes	other cell component	other molecular function		chloroplast [GO:0009507]	2 iron, 2 sulfur cluster binding [GO:0051537];electron transfer activity [GO:0009055];metal ion binding [GO:0046872]	23	2	210	22.4	7.9
+	3.7875	0.000163118	0.670687	A0A3B6NL98	Uncharacterized protein	other biological processes;other metabolic processes	other cell component	other molecular function				57	11	230	24.8	6
	1.62157	0.023902	0.669318	A0A3B6RN22	Sas10 domain-containing protein	other metabolic processes;RNA metabolism OR transcription	nucleus;other cell component					6	2	655	72.8	5.22
+	2.62516	0.00237048	0.664344	A0A3B6C2G5	CP-type G domain-containing protein		nucleus	other molecular function			GTP binding [GO:0005525]	10	4	589	65.8	8.51
+	2.66895	0.00214311	0.663296	A0A3B6GYM3	Protein kinase domain-containing protein	other metabolic processes;protein metabolism		kinase activity;other molecular function			ATP binding [GO:0005524];protein kinase activity [GO:0004672]	12	5	767	85.2	5.71
+	3.3495	0.000447201	0.659276	A0A3B6LV71	Uncharacterized protein	other biological processes	other cell component	other molecular function			ATP binding [GO:0005524]	70	44	648	71.1	5.25
	1.73917	0.0182318	0.658137	A0A3B6TYM9	Peroxidase	other biological processes;other metabolic processes;stress response	other cell component	other molecular function	hydrogen peroxide catabolic process [GO:0042744];response to oxidative stress [GO:0006979]		heme binding [GO:0020037];metal ion binding [GO:0046872];peroxidase activity [GO:0004601]	9	3	434	46.2	7.25
+	2.81203	0.00154159	0.657378	A0A3B6NPA8	Uncharacterized protein		other cell component	nucleic acid binding activity;other molecular function			metal ion binding [GO:0046872]	48	5	188	19.5	8.25
+	2.92997	0.00117497	0.655018	A0A3B6PMK1	Uncharacterized protein	other biological processes	other cell component	nucleic acid binding activity			RNA binding [GO:0003723]	19	9	688	70.4	5.74
+	3.33421	0.000463225	0.653312	A0A3B6EHM7	Katanin p60 ATPase-containing subunit A1	cell organization and biogenesis	cytoskeleton;other cell component	cytoskeletal activity;other molecular function		cytoplasm [GO:0005737];microtubule [GO:0005874]	ATP binding [GO:0005524];isomerase activity [GO:0016853];microtubule binding [GO:0008017];microtubule-severing ATPase activity [GO:0008568]	8	4	521	57.3	7.69
+	2.36278	0.00433735	0.651855	A0A3B5ZVH8	Uncharacterized protein	transport	other membranes	transporter activity		integral component of membrane [GO:0016021]		45	10	296	30.4	9.54
	1.31239	0.0487089	0.649811	A0A3B5ZR05	Non-specific serine/threonine protein kinase	other metabolic processes;protein metabolism;signal transduction		kinase activity;other molecular function			ATP binding [GO:0005524];protein serine/threonine kinase activity [GO:0004674]	16	6	539	61.7	6.65
+	3.94158	0.000114398	0.646811	A0A3B6GSN8	FRIGIDA-like protein	developmental processes;other biological processes			cell differentiation [GO:0030154];flower development [GO:0009908]			21	8	659	71.5	4.7
	1.57306	0.0267265	0.644477	A0A1D5UUC8	Genome assembly, chromosome: II	transport	cytosol;other membranes	other molecular function				13	4	498	52.9	5.33
	2.0605	0.00869958	0.642509	A0A3B6NPI0	Ammonium transporter	other biological processes;transport	other membranes;plasma membrane	transporter activity		integral component of membrane [GO:0016021]	ammonium transmembrane transporter activity [GO:0008519]	14	4	503	52.8	7.71
+	3.14346	0.00071869	0.638157	A0A3B6LJ05	Coatomer subunit zeta	transport	ER/Golgi;other membranes		retrograde vesicle-mediated transport, Golgi to endoplasmic reticulum [GO:0006890]	COPI vesicle coat [GO:0030126]		26	4	182	19.9	4.81
	1.39016	0.0407234	0.636176	A0A1D5UV36	Genome assembly, chromosome: II	DNA metabolism;other metabolic processes;RNA metabolism OR transcription;stress response	nucleus	other molecular function		FACT complex [GO:0035101]		19	13	1085	121	5.59
	1.64813	0.0224837	0.632726	A0A3B6TJA3	Uncharacterized protein	cell organization and biogenesis;DNA metabolism;stress response	nucleus	other molecular function	nucleosome assembly [GO:0006334]	nucleus [GO:0005634]		42	13	376	42.3	4.36
	1.4408	0.036241	0.632301	A0A3B6DFB6	Uncharacterized protein		ER/Golgi					21	17	1199	130.8	6.77
	1.31417	0.04851	0.630899	A0A3B6AXN6	Nup54 domain-containing protein	cell organization and biogenesis;other biological processes;transport	nucleus	other molecular function		nuclear pore [GO:0005643]		14	4	392	42.5	7.4
	1.78316	0.0164754	0.630423	A0A3B6HQJ0	Uncharacterized protein		ER/Golgi;other membranes	other molecular function		integral component of membrane [GO:0016021]	transferase activity, transferring glycosyl groups [GO:0016757]	20	6	430	49.6	8.15
+	3.33119	0.000466454	0.629014	A0A3B6DGR0	C2 domain-containing protein							71	7	144	15.7	4.09
	1.35774	0.043879	0.625564	A0A3B6AVD3	Small nuclear ribonucleoprotein G	cell organization and biogenesis;other metabolic processes;RNA metabolism OR transcription	nucleus;other cell component	nucleic acid binding activity	spliceosomal snRNP assembly [GO:0000387]	spliceosomal complex [GO:0005681]	RNA binding [GO:0003723]	39	3	79	8.8	6
	1.70444	0.0197496	0.622069	A0A3B6PT63	PSP domain-containing protein	other metabolic processes;RNA metabolism OR transcription	nucleus			nucleus [GO:0005634]		11	4	575	65.3	5.25
	1.58538	0.0259791	0.621454	A0A3B6GP60	NAD(P)H dehydrogenase (quinone)		cytosol	other molecular function			oxidoreductase activity [GO:0016491]	59	7	205	22.5	6.54
	1.36413	0.043238	0.621053	A0A3B6KNG4	Glycosyltransferase			other molecular function			transferase activity, transferring hexosyl groups [GO:0016758]	17	6	490	53	5.92
+	2.7857	0.00163796	0.618365	A0A3B6SDM5	Uncharacterized protein		mitochondrion			mitochondrial matrix [GO:0005759]		12	2	266	29.8	4.83
	1.37066	0.0425935	0.616969	A0A3B6HV46	NAC-A/B domain-containing protein	transport	other cell component;translational apparatus	other molecular function		nascent polypeptide-associated complex [GO:0005854]		48	7	208	22.6	4.4
	1.53603	0.0291051	0.615563	A0A3B6KR08	AAA domain-containing protein	DNA metabolism;other metabolic processes;stress response	nucleus;other cell component	nucleic acid binding activity	DNA replication [GO:0006260]		DNA binding [GO:0003677]	23	4	354	40.6	9.17
+	2.4818	0.00329764	0.615422	W5AJZ4	Golgi apparatus membrane protein TVP23	transport	ER/Golgi;other membranes			Golgi membrane [GO:0000139];integral component of membrane [GO:0016021]		21	3	186	21	8.15
+	2.94601	0.00113236	0.613621	A0A3B6EGC8	Glutaredoxin domain-containing protein		mitochondrion	other molecular function	cell redox homeostasis [GO:0045454]	cell [GO:0005623]	electron transfer activity [GO:0009055];protein disulfide oxidoreductase activity [GO:0015035]	38	6	189	20.4	7.28
+	3.71568	0.000192451	0.610102	A0A3B6TMP2	Uncharacterized protein	cell organization and biogenesis	cytoskeleton;other membranes;plasma membrane	cytoskeletal activity;other molecular function			metal ion binding [GO:0046872]	4	5	1279	137.3	4.67
	1.63355	0.0232513	0.607998	A0A3B6FUI5	Usp domain-containing protein							64	11	264	27.8	5.19
+	3.40466	0.000393856	0.606293	A0A3B6FWB8	Rab-GAP TBC domain-containing protein							26	14	831	93.6	4.84
	1.41039	0.0388692	0.605966	A0A3B6SF85	NTP_transferase domain-containing protein	other metabolic processes;protein metabolism	other cell component;translational apparatus	enzyme regulator activity;nucleic acid binding activity;other molecular function	biosynthetic process [GO:0009058]		nucleotidyltransferase activity [GO:0016779]	26	5	453	48.4	8.25
	1.61276	0.0243916	0.604759	Q9AUJ7	Eukaryotic translation initiation factor 4B1	other metabolic processes;protein metabolism	nucleus	nucleic acid binding activity;other molecular function		nucleus [GO:0005634]	protein homodimerization activity [GO:0042803];translation initiation factor activity [GO:0003743]	13	6	527	56.8	8.56
+	2.38579	0.00411345	0.60455	W5D0Y2	Uncharacterized protein	other metabolic processes;RNA metabolism OR transcription	nucleus	nucleic acid binding activity;other molecular function			metal ion binding [GO:0046872];RNA binding [GO:0003723]	6	4	984	108.6	8.16
	1.40824	0.0390621	0.603069	A0A3B6HUC8	Uncharacterized protein			nucleic acid binding activity;other molecular function			ATP binding [GO:0005524];helicase activity [GO:0004386];nucleic acid binding [GO:0003676]	9	4	767	82.6	5.86
+	2.93652	0.0011574	0.598956	A0A3B6TFL6	NADH:ubiquinone reductase (non-electrogenic)	other metabolic processes	mitochondrion;other cytoplasmic organelle;other membranes	other molecular function			calcium ion binding [GO:0005509];oxidoreductase activity [GO:0016491]	27	13	576	64.6	8.06
	2.02404	0.00946148	0.597562	A0A3B6QC92	Uncharacterized protein	other metabolic processes;RNA metabolism OR transcription	nucleus;other cell component	other molecular function	cleavage involved in rRNA processing [GO:0000469];ribosomal small subunit biogenesis [GO:0042274]	nucleus [GO:0005634]	endoribonuclease activity [GO:0004521];metal ion binding [GO:0046872]	5	2	589	63.2	5.35
+	2.60397	0.00248902	0.595884	A0A077RW01	U6 snRNA-associated Sm-like protein LSm4	cell organization and biogenesis;other metabolic processes;RNA metabolism OR transcription	nucleus;other cell component	nucleic acid binding activity	mRNA splicing, via spliceosome [GO:0000398];nuclear-transcribed mRNA catabolic process [GO:0000956]	spliceosomal complex [GO:0005681]	RNA binding [GO:0003723]	19	2	143	15.5	9.94
	1.99764	0.0100544	0.592917	A0A1D5XDB6	Elongation factor 1-alpha	other metabolic processes;protein metabolism		nucleic acid binding activity;other molecular function			GTP binding [GO:0005525];GTPase activity [GO:0003924];translation elongation factor activity [GO:0003746]	66	24	447	49.1	9.13
	1.421	0.0379315	0.5926	A0A3B6A2E9	Protein kinase domain-containing protein	other metabolic processes;protein metabolism;signal transduction;transport	nucleus	kinase activity;other molecular function			ATP binding [GO:0005524];protein serine/threonine kinase activity [GO:0004674]	13	5	474	53.5	9.63
	1.38773	0.0409518	0.591	A0A3B6ISR9	40S ribosomal protein S21	other metabolic processes;protein metabolism;RNA metabolism OR transcription	cytosol;translational apparatus	other molecular function	translation [GO:0006412]	ribosome [GO:0005840]	structural constituent of ribosome [GO:0003735]	71	4	82	9.2	7.34
	1.52943	0.029551	0.590076	A0A3B6EA16	Uncharacterized protein	other metabolic processes;RNA metabolism OR transcription	cytosol;nucleus;other cell component			nucleus [GO:0005634]		33	3	172	18.8	5.63
+	2.45604	0.00349914	0.589969	A0A3B6NM56	Proteasome subunit alpha type	other metabolic processes;protein metabolism	nucleus;other cell component		ubiquitin-dependent protein catabolic process [GO:0006511]	cytoplasm [GO:0005737];nucleus [GO:0005634];proteasome core complex, alpha-subunit complex [GO:0019773]	threonine-type endopeptidase activity [GO:0004298]	59	12	288	31.1	5.21
+	2.58979	0.00257162	0.58696	A0A3B6KBE8	Uncharacterized protein		nucleus	nucleic acid binding activity;other molecular function			ATP binding [GO:0005524];nucleic acid binding [GO:0003676]	29	10	616	63.8	9.57
+	2.40238	0.00395928	0.586059	W5CQB5	Glutaredoxin domain-containing protein			other molecular function	cell redox homeostasis [GO:0045454]	cell [GO:0005623]	electron transfer activity [GO:0009055];protein disulfide oxidoreductase activity [GO:0015035]	37	5	185	19.9	7.97
	1.8817	0.0131312	-0.586334	A0A3B6ET60	Peroxidase	other biological processes;other metabolic processes;stress response	non-structural extracellular;other cell component	other molecular function	hydrogen peroxide catabolic process [GO:0042744];response to oxidative stress [GO:0006979]	extracellular region [GO:0005576]	heme binding [GO:0020037];metal ion binding [GO:0046872];peroxidase activity [GO:0004601]	50	14	403	42.8	7.18
	1.367	0.042954	-0.592088	A7UME2	Xylanase inhibitor 725ACCN	other metabolic processes;protein metabolism		other molecular function	xylan catabolic process [GO:0045493]		aspartic-type endopeptidase activity [GO:0004190]	8	2	403	41.2	7.52
	1.65051	0.0223607	-0.595498	A0A3B6EHI5	Uncharacterized protein		other cell component					17	2	215	24	7.06
+	2.53681	0.00290528	-0.599276	A0A3B5YSS6	Uncharacterized protein			other molecular function			transferase activity, transferring acyl groups other than amino-acyl groups [GO:0016747]	6	2	435	47	5.8
+	2.94445	0.00113645	-0.60264	A0A3B6A3E9	Carboxypeptidase	protein metabolism		other molecular function			serine-type carboxypeptidase activity [GO:0004185]	7	3	456	48.1	7.18
	2.11916	0.00760046	-0.604546	A0A3B6D9F6	L-lactate dehydrogenase	other metabolic processes	other cell component	other molecular function	carbohydrate metabolic process [GO:0005975];carboxylic acid metabolic process [GO:0019752]	cytoplasm [GO:0005737]	L-lactate dehydrogenase activity [GO:0004459]	24	7	358	37.9	7.06
	1.89845	0.0126342	-0.605835	A0A3B6EHW9	Uncharacterized protein							16	5	703	75.9	5.74
+	3.35117	0.000445479	-0.606211	A0A3B6JLG9	Arginine biosynthesis bifunctional protein ArgJ, chloroplastic	other metabolic processes	other cell component;other membranes	other molecular function	arginine biosynthetic process [GO:0006526]	chloroplast [GO:0009507];integral component of membrane [GO:0016021]	acetyl-CoA:L-glutamate N-acetyltransferase activity [GO:0004042];glutamate N-acetyltransferase activity [GO:0004358];methione N-acyltransferase activity [GO:0103045]	15	3	410	42.8	6.93
+	2.6171	0.0024149	-0.609423	A0A3B6LM36	Uncharacterized protein		other membranes	other molecular function			heme binding [GO:0020037];iron ion binding [GO:0005506];monooxygenase activity [GO:0004497];oxidoreductase activity, acting on paired donors, with incorporation or reduction of molecular oxygen [GO:0016705]	11	4	516	58.6	8.78
	1.73056	0.0185969	-0.611044	A0A3B5Z305	ABC transporter domain-containing protein	transport	other membranes	other molecular function;transporter activity		integral component of membrane [GO:0016021]	ATP binding [GO:0005524];ATPase activity [GO:0016887];ATPase-coupled transmembrane transporter activity [GO:0042626]	11	6	960	106.4	6.8
	1.9083	0.012351	-0.617145	A0A3B6TXK6	Peroxidase	other biological processes;other metabolic processes;stress response	non-structural extracellular;other cell component	other molecular function	hydrogen peroxide catabolic process [GO:0042744];response to oxidative stress [GO:0006979]	extracellular region [GO:0005576]	heme binding [GO:0020037];metal ion binding [GO:0046872];peroxidase activity [GO:0004601]	71	16	345	37.7	6.52
+	2.35997	0.00436543	-0.632474	A0A3B6IZW3	Uncharacterized protein			other molecular function			acid phosphatase activity [GO:0003993]	45	9	272	29.7	8.72
+	3.30493	0.000495534	-0.6336	A0A3B6JNQ0	Uncharacterized protein	other metabolic processes		other molecular function			O-methyltransferase activity [GO:0008171];protein dimerization activity [GO:0046983]	56	14	360	39.3	6.4
+	2.36143	0.00435084	-0.635202	A0A3B5Y1A6	CASP-like protein	cell organization and biogenesis	other membranes;plasma membrane			integral component of membrane [GO:0016021];plasma membrane [GO:0005886]		11	2	189	19.8	9.55
	1.81092	0.0154555	-0.635992	A0A3B6RPL0	Uncharacterized protein	cell organization and biogenesis						10	2	193	20.6	8.19
	1.31976	0.0478893	-0.637376	A0A3B5YQA2	Uncharacterized protein	other metabolic processes		other molecular function			O-methyltransferase activity [GO:0008171];protein dimerization activity [GO:0046983]	15	4	371	40.5	5.45
+	2.94411	0.00113733	-0.63837	A0A3B6NIY4	Uncharacterized protein		other membranes	other molecular function		integral component of membrane [GO:0016021]	heme binding [GO:0020037];iron ion binding [GO:0005506];monooxygenase activity [GO:0004497];oxidoreductase activity, acting on paired donors, with incorporation or reduction of molecular oxygen [GO:0016705]	18	8	524	58.6	7.15
+	2.65451	0.00221562	-0.640741	A0A3B6NQP5	Uncharacterized protein							6	7	1677	188.8	4.97
+	2.49577	0.00319325	-0.642878	A0A3B6TPK6	Glutathione synthetase	other metabolic processes	cytosol	other molecular function			ATP binding [GO:0005524];glutathione binding [GO:0043295];glutathione synthase activity [GO:0004363];magnesium ion binding [GO:0000287];protein homodimerization activity [GO:0042803]	9	3	538	59.2	5.87
+	2.53096	0.00294468	-0.64363	A0A3B6DLG7	Uncharacterized protein	other metabolic processes		other molecular function	carbohydrate metabolic process [GO:0005975]		hydrolase activity, hydrolyzing O-glycosyl compounds [GO:0004553]	27	11	590	64.7	5.36
+	2.38254	0.00414439	-0.645698	A0A3B6PUV8	Uncharacterized protein	other metabolic processes		other molecular function			O-methyltransferase activity [GO:0008171];protein dimerization activity [GO:0046983]	53	14	367	39.8	5.57
+	2.25968	0.00549946	-0.649366	A0A3B6KPW1	Uncharacterized protein		other membranes	other molecular function				17	3	316	35.5	6.62
	2.02677	0.00940232	-0.654571	A0A3B6EHT0	FAS1 domain-containing protein		other membranes;plasma membrane					8	2	245	25	8.82
	1.36585	0.0430674	-0.657538	A0A3B6JG21	Protein kinase domain-containing protein	other metabolic processes;protein metabolism	other membranes	kinase activity;other molecular function		integral component of membrane [GO:0016021]	ATP binding [GO:0005524];protein serine/threonine kinase activity [GO:0004674]	8	3	953	101.6	6.47
	1.95413	0.0111141	-0.658788	A0A3B5XU98	Glucose-6-phosphate isomerase	other metabolic processes	cytosol	other molecular function	gluconeogenesis [GO:0006094];glycolytic process [GO:0006096]		glucose-6-phosphate isomerase activity [GO:0004347]	52	22	567	62.3	7.43
+	3.01002	0.000977194	-0.664106	A0A3B6EAV5	Glutamine-dependent NAD(+) synthetase	other metabolic processes	other cell component	other molecular function	NAD biosynthetic process [GO:0009435]		ATP binding [GO:0005524];NAD+ synthase (glutamine-hydrolyzing) activity [GO:0003952]	13	5	737	83.1	6.05
+	3.25918	0.000550585	-0.672206	A0A3B6JGE6	Uncharacterized protein O	other metabolic processes;protein metabolism		other molecular function			serine-type carboxypeptidase activity [GO:0004185]	19	5	477	53.1	6.4
	1.83626	0.0145796	-0.672686	A0A3B6PIR7	Uncharacterized protein	transport	ER/Golgi;other cell component;other membranes		endoplasmic reticulum to Golgi vesicle-mediated transport [GO:0006888]	endoplasmic reticulum membrane [GO:0005789];integral component of membrane [GO:0016021]		8	2	267	29.8	9.51
	1.78739	0.0163158	-0.677487	A0A3B6FQ38	Uncharacterized protein							13	4	696	74.8	5.29
	1.65601	0.0220793	-0.681672	A0A3B6QHA9	Cupin_5 domain-containing protein							47	6	194	21.5	5.5
+	2.40961	0.00389397	-0.692386	I3RTA5	Sucrose: fructan 6-fructosyltransferase	other metabolic processes		other molecular function	carbohydrate metabolic process [GO:0005975]		hydrolase activity, hydrolyzing O-glycosyl compounds [GO:0004553];sucrose 1F-fructosyltransferase activity [GO:0050306]	28	12	619	68.8	5.44
+	3.63709	0.000230628	-0.695365	A0A3B6PQY9	Uncharacterized protein	protein metabolism		other molecular function			serine-type endopeptidase activity [GO:0004252]	36	16	829	85.4	7.97
+	2.04925	0.0089279	-0.69705	A0A3B6EDI4	Uncharacterized protein	other metabolic processes		other molecular function	folic acid biosynthetic process [GO:0046656]		4-amino-4-deoxychorismate lyase activity [GO:0008696];pyridoxal phosphate binding [GO:0030170]	54	10	331	35.6	6.23
+	2.2216	0.00600346	-0.702771	A0A3B6C6Z8	AAI domain-containing protein	stress response		other molecular function	systemic acquired resistance [GO:0009627]		fatty acid binding [GO:0005504]	43	5	126	12.6	8.72
+	4.12603	7.48113e-05	-0.702981	A0A3B6LSY3	Lipoxygenase	other metabolic processes		other molecular function	oxylipin biosynthetic process [GO:0031408]		metal ion binding [GO:0046872];oxidoreductase activity, acting on single donors with incorporation of molecular oxygen, incorporation of two atoms of oxygen [GO:0016702]	58	40	856	96.3	6.01
	1.66623	0.021566	-0.704308	A0A3B6RNB6	FAD-binding PCMH-type domain-containing protein			other molecular function			FAD binding [GO:0071949];oxidoreductase activity [GO:0016491]	15	5	525	57.2	7.47
	1.31802	0.0480817	-0.71251	A0A3B6AZK3	AAI domain-containing protein	stress response		other molecular function	systemic acquired resistance [GO:0009627]		fatty acid binding [GO:0005504]	43	5	126	12.4	8.88
	1.41397	0.0385504	-0.713043	A0A3B6B1B4	Aldose 1-epimerase	other metabolic processes		other molecular function	hexose metabolic process [GO:0019318]		aldose 1-epimerase activity [GO:0004034];carbohydrate binding [GO:0030246]	13	2	368	39.2	7.25
	1.38879	0.0408513	-0.715094	A0A3B6JI04	Uncharacterized protein	other biological processes	cytoskeleton	cytoskeletal activity;other molecular function	microtubule-based movement [GO:0007018]		ATP binding [GO:0005524];microtubule binding [GO:0008017];microtubule motor activity [GO:0003777]	2	2	999	110	8.29
+	2.16361	0.00686103	-0.717909	A0A3B6PMX3	Fn3_like domain-containing protein	other metabolic processes		other molecular function	carbohydrate metabolic process [GO:0005975]		hydrolase activity, hydrolyzing O-glycosyl compounds [GO:0004553]	12	6	809	86.8	5.41
	1.95284	0.0111469	-0.719237	A0A3B6D9I1	Uncharacterized protein	other biological processes;stress response		enzyme regulator activity	response to wounding [GO:0009611]		serine-type endopeptidase inhibitor activity [GO:0004867]	40	2	68	7.5	5.45
+	2.37313	0.00423517	-0.721557	A0A3B6HTP4	Peroxidase	other biological processes;other metabolic processes;stress response	non-structural extracellular	other molecular function	hydrogen peroxide catabolic process [GO:0042744];response to oxidative stress [GO:0006979]	extracellular region [GO:0005576]	heme binding [GO:0020037];metal ion binding [GO:0046872];peroxidase activity [GO:0004601]	22	4	319	33.9	8.46
+	4.01394	9.68402e-05	-0.723982	A0A3B6H6V6	Uncharacterized protein	other metabolic processes		other molecular function	carbohydrate metabolic process [GO:0005975]		hydrolase activity, hydrolyzing O-glycosyl compounds [GO:0004553]	40	9	329	35.8	6.24
+	2.47183	0.0033742	-0.725428	A0A3B6H1E6	Uncharacterized protein	other metabolic processes		other molecular function	carbohydrate metabolic process [GO:0005975]		hydrolase activity, hydrolyzing O-glycosyl compounds [GO:0004553]	65	12	310	33	7.94
	1.90379	0.0124799	-0.727725	A0A3B6N2N1	Epimerase domain-containing protein			other molecular function			catalytic activity [GO:0003824];coenzyme binding [GO:0050662]	57	12	330	36.4	6.79
	1.79969	0.0158603	-0.730972	A0A3B5ZN99	Glucose-6-phosphate isomerase	other metabolic processes	cytosol	other molecular function	gluconeogenesis [GO:0006094];glycolytic process [GO:0006096]		glucose-6-phosphate isomerase activity [GO:0004347]	52	21	567	62.2	7.44
	1.75458	0.0175964	-0.731292	A0A3B6EP16	C2 domain-containing protein	stress response						10	2	341	34.3	8.12
+	2.18484	0.00653378	-0.745547	A0A3B6TDB6	Uncharacterized protein	other metabolic processes		other molecular function			O-methyltransferase activity [GO:0008171];protein dimerization activity [GO:0046983]	18	4	368	40.2	5.9
+	2.91149	0.00122605	-0.74558	Q43665	Wali5 protein	other biological processes	non-structural extracellular	enzyme regulator activity		extracellular region [GO:0005576]	serine-type endopeptidase inhibitor activity [GO:0004867]	27	2	89	9.5	8.02
	1.66514	0.0216202	-0.7473	A0A1D5UQB1	4-hydroxy-7-methoxy-3-oxo-3,4-dihydro-2H-1,4-benzoxazin-2-yl glucosidebeta-D-glucosidase	other metabolic processes	other cell component	other molecular function	carbohydrate metabolic process [GO:0005975]		hydrolase activity, hydrolyzing O-glycosyl compounds [GO:0004553]	20	6	509	57.7	6.3
	1.45057	0.0354348	-0.762647	A0A3B5Y6E2	MFS domain-containing protein	transport	other membranes	transporter activity		integral component of membrane [GO:0016021]	transmembrane transporter activity [GO:0022857]	5	2	503	53.9	9.23
+	4.56554	2.7193e-05	-0.766844	A0A3B6FGR2	Uncharacterized protein	other metabolic processes	other membranes;plasma membrane	other molecular function	glutathione catabolic process [GO:0006751]	integral component of membrane [GO:0016021]	glutathione hydrolase activity [GO:0036374]	13	5	676	70.2	6.77
+	2.69185	0.00203304	-0.769672	A0A3B6N2C3	Phytocyanin domain-containing protein	other metabolic processes		other molecular function			electron transfer activity [GO:0009055]	40	3	124	12.8	9.41
+	3.04656	0.000898342	-0.770649	A0A3B6JL36	SHSP domain-containing protein		other membranes			integral component of membrane [GO:0016021]		12	2	225	24.1	5.4
+	2.26116	0.00548074	-0.771662	A0A3B6R8P8	Peroxidase	other biological processes;other metabolic processes;stress response	non-structural extracellular;other cell component	other molecular function	hydrogen peroxide catabolic process [GO:0042744];response to oxidative stress [GO:0006979]	extracellular region [GO:0005576]	heme binding [GO:0020037];metal ion binding [GO:0046872];peroxidase activity [GO:0004601]	11	3	362	38.9	6.79
+	2.69303	0.00202756	-0.773438	A0A3B6JCM0	Deoxyuridine 5'-triphosphate nucleotidohydrolase	other metabolic processes		other molecular function	dUTP metabolic process [GO:0046080]		dUTP diphosphatase activity [GO:0004170]	25	3	219	22.9	9.52
+	2.20103	0.00629463	-0.779106	A0A3B6QIY9	Uncharacterized protein	protein metabolism		other molecular function			serine-type endopeptidase activity [GO:0004252]	36	15	691	70.8	7.61
+	4.41814	3.81823e-05	-0.782725	A0A3B6THT6	Uncharacterized protein	other metabolic processes	other cytoplasmic organelle;other membranes	other molecular function	carbohydrate metabolic process [GO:0005975]	integral component of membrane [GO:0016021]	sucrose alpha-glucosidase activity [GO:0004575]	38	20	658	71.5	4.96
	1.6395	0.0229352	-0.783157	A0A3B5XW83	Uncharacterized protein	cell cycle OR cell proliferation;other metabolic processes	other membranes;plasma membrane	other molecular function	cell wall organization [GO:0071555];cellulose biosynthetic process [GO:0030244]	integral component of membrane [GO:0016021]	cellulose synthase (UDP-forming) activity [GO:0016760]	6	3	857	96.2	7.94
+	3.41195	0.000387307	-0.799654	A0A3B6MZB9	Uncharacterized protein	other metabolic processes		other molecular function	carbohydrate metabolic process [GO:0005975]		hydrolase activity, hydrolyzing O-glycosyl compounds [GO:0004553]	40	17	638	68.1	6.19
+	2.07497	0.00841459	-0.815622	A0A3B6A034	Phospholipase D	other metabolic processes	other membranes;plasma membrane	other molecular function	lipid catabolic process [GO:0016042];phosphatidylcholine metabolic process [GO:0046470]	membrane [GO:0016020]	calcium ion binding [GO:0005509];N-acylphosphatidylethanolamine-specific phospholipase D activity [GO:0070290];phospholipase D activity [GO:0004630]	6	4	834	92.5	7.02
	1.30877	0.0491163	-0.816176	A0A3B6I3P5	Uncharacterized protein	other metabolic processes	other cytoplasmic organelle;other membranes	other molecular function	carbohydrate metabolic process [GO:0005975]	integral component of membrane [GO:0016021]	sucrose alpha-glucosidase activity [GO:0004575]	36	19	658	71.4	4.96
	1.44947	0.0355244	-0.823139	A0A3B6MKZ7	Mannan endo-1,4-beta-mannosidase	cell organization and biogenesis;other metabolic processes		cytoskeletal activity;other molecular function	actin filament organization [GO:0007015];carbohydrate metabolic process [GO:0005975]		actin filament binding [GO:0051015];hydrolase activity, hydrolyzing O-glycosyl compounds [GO:0004553]	23	6	488	54	6.81
+	2.4868	0.00325984	-0.824341	A0A3B6KL62	Glucan endo-1,3-beta-D-glucosidase	other metabolic processes		other molecular function	carbohydrate metabolic process [GO:0005975]		hydrolase activity, hydrolyzing O-glycosyl compounds [GO:0004553]	20	5	492	52.6	6.24
+	2.94388	0.00113794	-0.824617	O82715	Pathogenesis related protein-1.2	other biological processes	non-structural extracellular			extracellular region [GO:0005576]		45	5	173	18.8	7.31
	1.42187	0.0378559	-0.828705	A0A3B6LGU5	Mannan endo-1,4-beta-mannosidase	cell organization and biogenesis;other biological processes;other metabolic processes	cytoskeleton;other cell component	cytoskeletal activity;other molecular function	actin filament organization [GO:0007015];carbohydrate metabolic process [GO:0005975]		actin filament binding [GO:0051015];hydrolase activity, hydrolyzing O-glycosyl compounds [GO:0004553]	18	5	502	55.5	6.89
+	2.57423	0.00266545	-0.830821	A0A3B6A1X7	Glucan endo-1,3-beta-D-glucosidase	other metabolic processes		other molecular function	carbohydrate metabolic process [GO:0005975]		hydrolase activity, hydrolyzing O-glycosyl compounds [GO:0004553]	10	3	558	59.7	6.65
	1.66081	0.021837	-0.832052	A0A3B6I5M9	Uncharacterized protein	other biological processes;other metabolic processes	cytosol;other cell component	other molecular function				32	5	243	26.4	5.34
+	2.65789	0.00219841	-0.840294	A0A3B6C6P6	Potassium transporter	transport	other membranes	transporter activity		integral component of membrane [GO:0016021]	potassium ion transmembrane transporter activity [GO:0015079]	16	11	768	85.6	8.84
+	2.64282	0.00227604	-0.844833	A0A3B6AZ26	Glycosyltransferase		other cell component	other molecular function			transferase activity, transferring hexosyl groups [GO:0016758]	20	5	489	53.7	6.02
+	3.08148	0.000828936	-0.864486	A0A3B6MY06	Uncharacterized protein	other metabolic processes;protein metabolism	cytosol;translational apparatus	nucleic acid binding activity;other molecular function	translation [GO:0006412]	ribosome [GO:0005840]	RNA binding [GO:0003723];structural constituent of ribosome [GO:0003735]	43	8	152	17.7	10.74
+	3.36773	0.000428816	-0.866654	A0A3B6H3I8	AAI domain-containing protein	stress response		other molecular function	systemic acquired resistance [GO:0009627]		fatty acid binding [GO:0005504]	30	2	106	10.5	8.06
+	2.60984	0.0024556	-0.871841	A9UIE3	Bowman-Birk trypsin inhibitor-like protein	other biological processes	non-structural extracellular	enzyme regulator activity		extracellular region [GO:0005576]	serine-type endopeptidase inhibitor activity [GO:0004867]	29	2	96	9.9	8.25
+	3.00358	0.000991787	-0.871906	A0A3B6MS61	FAD-binding PCMH-type domain-containing protein			other molecular function			FAD binding [GO:0071949];oxidoreductase activity [GO:0016491]	29	10	525	57.1	9.13
	1.7484	0.0178483	-0.87392	A0A3B6RNA7	Uncharacterized protein		other membranes	other molecular function			heme binding [GO:0020037];iron ion binding [GO:0005506];monooxygenase activity [GO:0004497];oxidoreductase activity, acting on paired donors, with incorporation or reduction of molecular oxygen [GO:0016705]	18	6	531	59.4	8.84
	1.30518	0.0495248	-0.881381	A0A077RTG0	FAD-binding PCMH-type domain-containing protein			other molecular function			FAD binding [GO:0071949];oxidoreductase activity [GO:0016491]	10	4	528	57	6.86
+	2.80502	0.00156668	-0.883403	A0A3B6A203	FAD-binding PCMH-type domain-containing protein			other molecular function			FAD binding [GO:0071949];oxidoreductase activity [GO:0016491]	13	5	540	59.6	6.68
	1.35049	0.0446184	-0.892519	A0A3B6AVZ3	PCI domain-containing protein		nucleus					31	4	261	29.5	5.33
+	1.86775	0.0135598	-0.903683	A0A3B6KUR1	Uncharacterized protein	other metabolic processes	other membranes	other molecular function			heme binding [GO:0020037];iron ion binding [GO:0005506];monooxygenase activity [GO:0004497];oxidoreductase activity, acting on paired donors, with incorporation or reduction of molecular oxygen [GO:0016705]	51	26	501	57	9.19
+	2.67907	0.00209376	-0.908679	A0A3B6DNN1	Peroxidase	other biological processes;other metabolic processes;stress response	non-structural extracellular;other cell component	other molecular function	hydrogen peroxide catabolic process [GO:0042744];response to oxidative stress [GO:0006979]	extracellular region [GO:0005576]	heme binding [GO:0020037];metal ion binding [GO:0046872];peroxidase activity [GO:0004601]	53	13	341	35.4	7.62
+	2.23449	0.00582786	-0.913637	A0A3B6IK68	Uncharacterized protein		other membranes	other molecular function			heme binding [GO:0020037];iron ion binding [GO:0005506];monooxygenase activity [GO:0004497];oxidoreductase activity, acting on paired donors, with incorporation or reduction of molecular oxygen [GO:0016705]	20	9	501	55.8	7.01
+	3.42116	0.000379173	-0.918147	A0A3B6SQ43	Chitinase OS=Triticum aestivum OX=4565 PE=4 SV=1	other metabolic processes;stress response		other molecular function	carbohydrate metabolic process [GO:0005975];cell wall macromolecule catabolic process [GO:0016998];chitin catabolic process [GO:0006032]		chitin binding [GO:0008061];chitinase activity [GO:0004568]	24	4	318	33.5	7.93
	1.31479	0.0484406	-0.926773	A0A3B5ZW90	Phospholipase A1	other metabolic processes		other molecular function	lipid metabolic process [GO:0006629]		phospholipase A1 activity [GO:0008970]	13	4	433	47.4	6.96
+	3.10131	0.000791939	-0.927892	A0A3B6TSV1	Uncharacterized protein							36	5	227	23.2	5.76
+	4.56275	2.73686e-05	-0.93811	A0A3B6LEW5	VWFA domain-containing protein							20	8	525	56.2	5.02
+	1.8679	0.0135551	-0.95303	A0A3B6TSU6	Sulfotransferase	other metabolic processes	other cell component	other molecular function			sulfotransferase activity [GO:0008146]	15	3	356	39.4	6.47
	1.74983	0.0177898	-0.960622	A0A3B6QML0	Uncharacterized protein	other metabolic processes;protein metabolism		other molecular function	lipid metabolic process [GO:0006629]		aspartic-type endopeptidase activity [GO:0004190]	13	5	507	54.8	7.64
+	1.9576	0.0110255	-0.981052	A0A3B6DL75	Alpha-L-fucosidase	other metabolic processes	other cytoplasmic organelle	other molecular function	carbohydrate metabolic process [GO:0005975]		alpha-L-fucosidase activity [GO:0004560]	9	3	515	56.7	5.21
+	3.29611	0.000505702	-1.00124	A0A1D5WN33	Tryptophan aminotransferase related 2	other metabolic processes	other membranes	other molecular function		integral component of membrane [GO:0016021]	carbon-sulfur lyase activity [GO:0016846];transaminase activity [GO:0008483]	31	11	480	52.8	6.37
+	5.36539	4.31136e-06	-1.00318	A0A3B6ECK2	Mannosyltransferase	other metabolic processes;protein metabolism	ER/Golgi;other membranes	other molecular function		endoplasmic reticulum membrane [GO:0005789];integral component of membrane [GO:0016021]	mannosyltransferase activity [GO:0000030]	7	3	589	66.6	8.47
+	2.49759	0.00317986	-1.00772	A0A3B6C3V3	Histone H4	cell organization and biogenesis	nucleus;other cell component	nucleic acid binding activity;other molecular function		nucleosome [GO:0000786];nucleus [GO:0005634]	DNA binding [GO:0003677];protein heterodimerization activity [GO:0046982]	24	2	103	11.4	11.72
	1.40449	0.039401	-1.01181	A0A3B6FG58	Uncharacterized protein	protein metabolism		other molecular function			aspartic-type endopeptidase activity [GO:0004190]	25	4	355	35.7	9
+	2.72396	0.00188816	-1.01279	A0A3B5Y002	Protein kinase domain-containing protein	other metabolic processes;protein metabolism;signal transduction	other membranes;plasma membrane	kinase activity;other molecular function			ATP binding [GO:0005524];protein kinase activity [GO:0004672]	17	6	524	58.5	6.71
+	2.90327	0.00124948	-1.01557	A0A0E3IET4	H(+)/Pi cotransporter OS=Triticum aestivum OX=4565 GN=PHT1.4-D2 PE=3 SV=1	transport	other membranes	transporter activity	phosphate ion transport [GO:0006817]	integral component of membrane [GO:0016021]	inorganic phosphate transmembrane transporter activity [GO:0005315]	17	7	536	58.4	7.75
+	2.63033	0.00234247	-1.01808	A0A3B6RFK1	Superoxide dismutase [Cu-Zn]	other metabolic processes;stress response		other molecular function			metal ion binding [GO:0046872];superoxide dismutase activity [GO:0004784]	32	2	201	20.3	5.45
+	2.10231	0.00790118	-1.0195	A0A3B6B1Q4	4-hydroxy-7-methoxy-3-oxo-3,4-dihydro-2H-1,4-benzoxazin-2-yl glucosidebeta-D-glucosidase	other metabolic processes	other cell component	other molecular function	carbohydrate metabolic process [GO:0005975]		hydrolase activity, hydrolyzing O-glycosyl compounds [GO:0004553]	20	6	508	57.5	5.92
+	1.99358	0.0101489	-1.02225	A0A3B5Y7F7	FAD-binding PCMH-type domain-containing protein			other molecular function			FAD binding [GO:0071949];oxidoreductase activity [GO:0016491]	12	4	510	56.2	6.64
+	3.14951	0.000708744	-1.02253	A0A3B6JMD3	Potassium transporter	transport	other membranes	transporter activity		integral component of membrane [GO:0016021]	potassium ion transmembrane transporter activity [GO:0015079]	16	13	778	86.6	8.56
+	5.15499	6.99853e-06	-1.03162	A0A3B6PQA3	Uncharacterized protein	protein metabolism		other molecular function			serine-type endopeptidase activity [GO:0004252]	43	21	784	81	7.65
	1.53374	0.0292592	-1.06158	A0A3B6IUA3	Potassium transporter	transport	other membranes	transporter activity		integral component of membrane [GO:0016021]	potassium ion transmembrane transporter activity [GO:0015079]	14	8	778	86.7	8.66
+	2.29291	0.00509432	-1.07579	A0A3B6CJE6	Peroxidase	other biological processes;other metabolic processes;stress response	non-structural extracellular;other cell component	other molecular function	hydrogen peroxide catabolic process [GO:0042744];response to oxidative stress [GO:0006979]	extracellular region [GO:0005576]	heme binding [GO:0020037];metal ion binding [GO:0046872];peroxidase activity [GO:0004601]	55	15	339	36.2	6.6
+	2.23541	0.00581558	-1.08961	A0A3B6AXY1	Ribos_L4_asso_C domain-containing protein	other metabolic processes;protein metabolism	cytosol;translational apparatus	nucleic acid binding activity;other molecular function	translation [GO:0006412]	ribosome [GO:0005840]	structural constituent of ribosome [GO:0003735]	17	5	403	44.5	10.56
	1.70067	0.019922	-1.09835	A0A1D5UUD1	Glycosyltransferase		other cell component	other molecular function			transferase activity, transferring hexosyl groups [GO:0016758]	21	5	489	53.6	6.34
+	3.4854	0.000327037	-1.10896	A0A3B6SLE4	AAI domain-containing protein	stress response		other molecular function	systemic acquired resistance [GO:0009627]		fatty acid binding [GO:0005504]	50	3	113	11.2	8.13
+	2.04887	0.00893563	-1.1098	A0A3B5ZQT0	Mannan endo-1,4-beta-mannosidase	cell organization and biogenesis;other biological processes;other metabolic processes	cytoskeleton;other cell component	cytoskeletal activity;other molecular function	actin filament organization [GO:0007015];carbohydrate metabolic process [GO:0005975]		actin filament binding [GO:0051015];hydrolase activity, hydrolyzing O-glycosyl compounds [GO:0004553]	18	6	632	69.4	5.45
+	4.45441	3.51225e-05	-1.12544	A0A3B5YXP0	Proline dehydrogenase OS=Triticum aestivum OX=4565 PE=3 SV=1	other metabolic processes	mitochondrion	other molecular function	proline catabolic process [GO:0006562]		proline dehydrogenase activity [GO:0004657]	24	6	480	51.2	6.95
+	2.23634	0.00580311	-1.15711	A0A3B6R8C7	Phosphopyruvate hydratase	other metabolic processes	cytosol	other molecular function	glycolytic process [GO:0006096]	phosphopyruvate hydratase complex [GO:0000015]	magnesium ion binding [GO:0000287];phosphopyruvate hydratase activity [GO:0004634]	35	13	454	48.5	5.29
+	4.05816	8.74659e-05	-1.16646	A0A3B5ZNF5	AB hydrolase-1 domain-containing protein			other molecular function			catalytic activity [GO:0003824]	47	13	335	37.7	5.91
+	3.66883	0.000214375	-1.16912	A0A3B6TAZ0	Acyl-coenzyme A oxidase	other biological processes;other metabolic processes	other cytoplasmic organelle	other molecular function	fatty acid beta-oxidation [GO:0006635]	peroxisome [GO:0005777]	acyl-CoA oxidase activity [GO:0003997];FAD binding [GO:0071949]	53	27	669	73.9	7.17
+	2.22121	0.00600879	-1.16977	A0A3B6LVK0	GRAM domain-containing protein							11	2	376	39.4	6.14
	1.53299	0.0293095	-1.17177	A0A3B6IW52	Glycosyltransferase OS=Triticum aestivum OX=4565 PE=3 SV=1			other molecular function			transferase activity, transferring hexosyl groups [GO:0016758]	10	4	496	53.3	5.57
+	3.94095	0.000114564	-1.17878	A0A7H4LCL6	Peroxidase	other biological processes;other metabolic processes;stress response	non-structural extracellular	other molecular function				22	4	316	32.8	6.18
+	2.58013	0.00262947	-1.18765	A0A3B6KBE6	VWFA domain-containing protein OS=Triticum aestivum OX=4565 PE=4 SV=1							13	5	526	56.2	5.1
+	3.31757	0.000481318	-1.19637	F8S6U5	Pathogenesis-related protein 1-15 OS=Triticum aestivum OX=4565 GN=Pr-1-15 PE=4 SV=1	other biological processes	non-structural extracellular			extracellular region [GO:0005576]		34	4	167	18.4	9.79
+	1.8415	0.0144046	-1.19741	A0A3B6B934	Cysteine protease OS=Triticum aestivum OX=4565 PE=3 SV=1	other biological processes;other metabolic processes;protein metabolism;transport	cytosol	other molecular function	autophagy [GO:0006914];protein transport [GO:0015031]	cytoplasm [GO:0005737]	cysteine-type peptidase activity [GO:0008234]	8	2	485	52.6	4.89
+	3.4157	0.000383968	-1.20897	A0A3B6JG51	Uncharacterized protein OS=Triticum aestivum OX=4565 PE=4 SV=1	other metabolic processes;protein metabolism	ER/Golgi;other membranes		attachment of GPI anchor to protein [GO:0016255]	GPI-anchor transamidase complex [GO:0042765]		6	3	646	71.6	7.2
+	4.06165	8.6766e-05	-1.25998	A0A3B6MRR4	PHB domain-containing protein OS=Triticum aestivum OX=4565 PE=4 SV=1							32	7	287	31.5	5.57
	1.32003	0.0478596	-1.27306	A0A3B6RSP2	Uncharacterized protein OS=Triticum aestivum OX=4565 PE=4 SV=1		ER/Golgi;nucleus	nucleic acid binding activity;other molecular function			lipid binding [GO:0008289]	4	2	723	82	6.62
+	2.05244	0.00886253	-1.3613	A0A3B6GY97	Uncharacterized protein OS=Triticum aestivum OX=4565 PE=3 SV=1	other metabolic processes		other molecular function			O-methyltransferase activity [GO:0008171];protein dimerization activity [GO:0046983]	9	3	364	39.2	5.88
+	2.42416	0.00376569	-1.36908	A0A3B6A0P6	ABC transporter domain-containing protein OS=Triticum aestivum OX=4565 PE=3 SV=1	transport	other cell component;other membranes	other molecular function;transporter activity		integral component of membrane [GO:0016021]	ATP binding [GO:0005524];ATPase activity [GO:0016887];ATPase-coupled transmembrane transporter activity [GO:0042626]	11	6	952	105.3	8.48
	1.45929	0.0347305	-1.44556	A0A1D5UGB6	Glutathione peroxidase	other biological processes;stress response	cytosol	other molecular function	response to oxidative stress [GO:0006979]		glutathione peroxidase activity [GO:0004602]	80	11	168	18.4	7.81
+	3.47985	0.000331242	-1.45265	A0A3B6GXL3	Uncharacterized protein OS=Triticum aestivum OX=4565 PE=3 SV=1	protein metabolism		other molecular function			cysteine-type peptidase activity [GO:0008234]	9	2	364	39.6	7.08
+	2.429	0.00372394	-1.45493	A0A3B6NUM8	Uncharacterized protein OS=Triticum aestivum OX=4565 PE=3 SV=1			other molecular function			hydrolase activity, acting on ester bonds [GO:0016788]	13	3	372	39.2	8.82
+	2.89522	0.00127287	-1.49376	A0A3B6D6H6	L-ascorbate peroxidase OS=Triticum aestivum OX=4565 PE=3 SV=1	other biological processes;other metabolic processes;stress response	other membranes	other molecular function	response to oxidative stress [GO:0006979]	integral component of membrane [GO:0016021]	heme binding [GO:0020037];peroxidase activity [GO:0004601]	19	4	295	32.3	8.12
	1.41112	0.038804	-1.68435	A0A3B6H114	Uncharacterized protein O	other metabolic processes;protein metabolism	nucleus;other cell component	other molecular function				23	5	386	43.6	6.15
	1.43916	0.0363782	-1.6878	A0A3B5YWB5	Uncharacterized protein							15	2	225	24.4	9.31
+	3.21778	0.000605653	-1.7302	F8S6T7	Pathogenesis-related protein 1-7 OS=Triticum aestivum OX=4565 GN=Pr-1-7 PE=2 SV=1	other biological processes	non-structural extracellular			extracellular region [GO:0005576]		72	4	165	17.8	4.49
+	4.00642	9.85334e-05	-1.74434	A0A3B6LFC8	Uncharacterized protein OS=Triticum aestivum OX=4565 PE=4 SV=1	stress response						40	7	225	23.6	7.8
+	1.84421	0.0143151	-1.75591	A0A3B6U2D8	Uncharacterized protein OS=Triticum aestivum OX=4565 PE=4 SV=1							35	5	139	15.4	5.36
+	2.33421	0.00463228	-1.75825	A0A3B5ZMY8	Uncharacterized protein OS=Triticum aestivum OX=4565 PE=3 SV=1	other metabolic processes		other molecular function			O-methyltransferase activity [GO:0008171];protein dimerization activity [GO:0046983]	11	2	371	40.4	6.2
+	1.82638	0.014915	-1.76002	A0A3B6LU94	Uncharacterized protein	other biological processes	nucleus					24	4	362	39.7	4.81
+	1.54441	0.0285488	-1.80362	A0A3B6HZH1	Uncharacterized protein OS=Triticum aestivum OX=4565 PE=4 SV=1							28	2	155	16.5	6.93
+	2.23377	0.00583754	-1.82774	A0A3B6TWQ4	Uncharacterized protein	other metabolic processes;RNA metabolism OR transcription		other molecular function				6	2	570	65	4.89
+	4.22605	5.94225e-05	-1.90165	A0A7H1K1X3	Alpha-amylase tetrameric inhibitor subunit CM3		non-structural extracellular	enzyme regulator activity				52	6	168	18.2	7.44
+	5.36061	4.35908e-06	-1.91607	A0A3B6J0P1	Beta-amylase	other metabolic processes		other molecular function	polysaccharide catabolic process [GO:0000272]		amylopectin maltohydrolase activity [GO:0102229];beta-amylase activity [GO:0016161]	31	11	550	61.4	5.4
+	3.18806	0.00064855	-1.95886	Q8S4P7	Thaumatin-like protein	stress response						35	6	225	23.6	7.61
+	3.26538	0.000542775	-1.96218	A0A3B5YYT2	Uncharacterized protein	other metabolic processes;RNA metabolism OR transcription	nucleus;other cell component	other molecular function	regulation of translation [GO:0006417]	CCR4-NOT core complex [GO:0030015]		5	7	2397	265.6	5.68
+	3.90971	0.000123109	-2.14636	A0A3B6QM31	Alpha-amylase OS=Triticum aestivum OX=4565 PE=3 SV=1	other metabolic processes		other molecular function	carbohydrate metabolic process [GO:0005975]		alpha-amylase activity (releasing maltohexaose) [GO:0103025];alpha-amylase activity [GO:0004556];calcium ion binding [GO:0005509]	24	7	427	47.3	6.38
+	3.97996	0.000104722	-2.18537	Q5UHH7	0.19 dimeric alpha-amylase inhibitor (Fragment)		non-structural extracellular	enzyme regulator activity			alpha-amylase inhibitor activity [GO:0015066];serine-type endopeptidase inhibitor activity [GO:0004867]	77	6	124	13.3	7.05
+	2.16148	0.00689484	-2.38917	A0A7H1K1T4	Dimeric alpha-amylase inhibitor		non-structural extracellular	enzyme regulator activity				50	5	141	15.2	5.17
+	5.93223	1.16888e-06	-2.39548	A0A3B6U3W8	Beta-amylase OS=Triticum aestivum OX=4565 PE=3 SV=1	other metabolic processes		other molecular function	polysaccharide catabolic process [GO:0000272]		amylopectin maltohydrolase activity [GO:0102229];beta-amylase activity [GO:0016161]	31	11	562	62.6	5.11
+	2.77895	0.00166362	-2.60275	A0A3B6HV98	Nop domain-containing protein	other biological processes	nucleus;other cell component	nucleic acid binding activity				21	9	578	63.7	9.07
+	1.65567	0.0220966	-2.6345	A0A3B6DK91	Phenylalanine ammonia-lyase OS=Triticum aestivum OX=4565 PE=3 SV=1	other metabolic processes	other cell component	other molecular function	cinnamic acid biosynthetic process [GO:0009800];L-phenylalanine catabolic process [GO:0006559]	cytoplasm [GO:0005737]	phenylalanine ammonia-lyase activity [GO:0045548]	31	16	713	77.1	6.07
+	3.93025	0.000117423	-2.66631	A0A3B6C452	Mitochondrial import inner membrane translocase subunit Tim21	cell organization and biogenesis;transport	mitochondrion;other membranes		protein import into mitochondrial matrix [GO:0030150]	integral component of membrane [GO:0016021];TIM23 mitochondrial import inner membrane translocase complex [GO:0005744]		7	2	282	31	9.91
+	2.59697	0.00252946	-3.04451	A0A3B6UAX2	Peroxidase	other biological processes;other metabolic processes;stress response	non-structural extracellular;other cell component	other molecular function	hydrogen peroxide catabolic process [GO:0042744];response to oxidative stress [GO:0006979]	extracellular region [GO:0005576]	heme binding [GO:0020037];metal ion binding [GO:0046872];peroxidase activity [GO:0004601]	12	3	355	38.5	7.64
+	3.57719	0.000264735	-3.75816	A0A3B6SJ37	Alpha-amylase	other metabolic processes		other molecular function	carbohydrate metabolic process [GO:0005975]		alpha-amylase activity (releasing maltohexaose) [GO:0103025];alpha-amylase activity [GO:0004556];calcium ion binding [GO:0005509]	32	7	438	47.7	6.06
+	3.69405	0.000202281	-3.83848	Q5MD68	0.19 dimeric alpha-amylase inhibitor (Fragment) OS=Triticum aestivum OX=4565 PE=3 SV=1		non-structural extracellular	enzyme regulator activity			alpha-amylase inhibitor activity [GO:0015066];serine-type endopeptidase inhibitor activity [GO:0004867]	65	5	124	13.2	5.41
+	3.70954	0.000195193	-5.75279	A0A3B6KEB4	Uncharacterized protein	DNA metabolism;other metabolic processes	nucleus	other molecular function		nucleolus [GO:0005730]		5	3	835	94.7	8.44
+	3.42838
+	5.51417
+	1.94334
+	3.17891
+	4.9636
	1.36299
+	1.46565
+	1.51928
+	2.81124
+	3.39477
+	3.05285
+	1.6878
+	1.94247
+	2.30514
+	1.79531
+	2.29755
+	2.57271
+	1.96685
+	2.27467
	1.31352
+	2.88181
+	2.10287
+	2.46413
+	1.74817
+	2.66563
+	2.53387
+	2.45412
	1.43704
+	2.19836
+	1.8626
+	2.90695
+	2.04526
+	2.23876
+	2.72011
+	2.65405
+	1.7577
	1.44148
+	3.63397
+	1.85339
	1.5635
+	1.9777
+	1.97773
+	4.41437
+	1.9979
+	4.11305
+	1.71086
+	2.54944
+	3.49661
	1.48429
+	2.06377
+	2.36574
	1.63293
+	2.43496
+	1.74118
	1.68744
+	3.01981
+	2.01624
+	1.80359
+	2.07018
+	1.79873
+	4.70793
	1.59151
	1.45359
	1.69573
	1.49836
	1.68118
+	1.85644
	1.38892
+	2.879
+	3.17448
	1.67129
	1.30814
+	2.59123
+	2.67054
+	3.46282
+	2.1156
	1.75963
+	2.03138
+	2.51919
	1.48868
+	2.12975
	1.61921
	1.31679
	1.31723
+	2.18864
	1.77192
	1.96247
+	3.00891
+	2.25664
	1.53845
+	3.61186
+	2.17908
	1.45589
	1.98662
	1.5352
	1.31744
+	2.66125
+	2.65008
+	2.38679
	1.88451
	1.37571
	1.59826
	1.66784
	1.51029
	1.34024
	1.61391
	1.69682
	1.34364
+	3.24578
	1.55855
	1.71092
+	2.04533
+	2.5557
+	2.54148
+	2.69746
	1.41663
	1.33782
+	3.08841
	1.42191
+	1.87864
+	2.81161
+	3.4822
+	4.50724
+	2.11709
+	3.49246
+	1.91137
+	1.98126
+	3.65671
+	2.10563
+	1.88487
+	2.00093
+	1.74072
+	3.36606
+	2.31305
+	2.95146
	1.30735
+	2.25729
+	1.83947

## Sheet: Table S4
Table S4. Proteins increased and decreased with salt stress compared with nontreated wheat with MMW irradiation
Significant	#NAME?	p-valu	Difference	Accession	Description	Biological Process	Cellular Component	Molecular Function	Gene ontology (biological process)	Gene ontology (cellular component)	Gene ontology (molecular function)	Coverage in Percent	Number of Peptides	Number of AAs	MW in kDa	calc pI
	1.71651	0.0192082	3.51236	Q5MD68	0.19 dimeric alpha-amylase inhibitor (Fragment)		non-structural extracellular	enzyme regulator activity			alpha-amylase inhibitor activity [GO:0015066];serine-type endopeptidase inhibitor activity [GO:0004867]	65	5	124	13.2	5.41
	2.77332	0.00168531	3.27881	A0A3B6KFT2	UBX domain-containing protein OS=Triticum aestivum OX=4565 PE=4 SV=1	DNA metabolism;other metabolic processes;stress response		nucleic acid binding activity;other molecular function	DNA repair [GO:0006281]		DNA binding [GO:0003677]	12	4	428	45.9	8.03
	1.59387	0.0254759	2.95374	A0A3B6GPT5	Glycosyltransferase			other molecular function			transferase activity, transferring hexosyl groups [GO:0016758]	7	3	471	51.1	6.84
	1.93403	0.0116404	2.65666	A0A3B6EGZ3	Uncharacterized protein	protein metabolism	mitochondrion	other molecular function			metal ion binding [GO:0046872];metalloendopeptidase activity [GO:0004222]	41	12	503	55.5	6.81
	1.71129	0.0194406	2.19809	A0A3B6DFG8	Aldo_ket_red domain-containing protein		cytosol	other molecular function			oxidoreductase activity [GO:0016491]	13	2	326	35.9	6.37
	1.75129	0.0177299	2.10035	A0A3B6RIL0	Uncharacterized protein	other metabolic processes;RNA metabolism OR transcription	nucleus;other cell component	nucleic acid binding activity	RNA processing [GO:0006396]	nucleus [GO:0005634];ribonucleoprotein complex [GO:1990904]	RNA binding [GO:0003723]	16	4	393	43.2	7.12
	3.43154	0.000370216	2.04363	A0A3B6TQD3	Uncharacterized protein							21	4	393	40.7	5.25
	1.44228	0.0361177	2.02208	A0A3B6QKI1	W2 domain-containing protein	cell organization and biogenesis;other metabolic processes;protein metabolism	cytosol	enzyme regulator activity;nucleic acid binding activity;other molecular function			translation initiation factor activity [GO:0003743]	31	10	450	48.8	5.78
	1.70209	0.0198567	1.98908	A0A3B6ECP1	Uncharacterized protein OS=Triticum aestivum OX=4565 PE=3 SV=1			other molecular function			hydrolase activity, acting on ester bonds [GO:0016788]	9	2	382	42.2	5.59
	1.63545	0.0231501	1.97104	A0A3B6TU70	Chromo domain-containing protein OS=Triticum aestivum OX=4565 PE=4 SV=1	cell organization and biogenesis	nucleus;other cell component			nucleus [GO:0005634]		8	2	397	44.6	5.29
	1.84756	0.0142051	1.96547	A0A3B5YR91	Protein HGH1 homolog OS=Triticum aestivum OX=4565 PE=4 SV=1							25	6	345	37.4	4.83
	1.74169	0.0181264	1.83494	A0A3B6U5Q8	Uncharacterized protein							22	4	326	36.5	4.51
	1.31832	0.0480482	1.78564	A0A3B6CFF2	Uncharacterized protein			nucleic acid binding activity			RNA binding [GO:0003723]	8	4	721	75.1	5.07
	2.07153	0.00848153	1.72742	A0A3B6MQQ9	Glycosyltransferase OS=Triticum aestivum OX=4565 PE=3 SV=1			other molecular function			transferase activity, transferring hexosyl groups [GO:0016758]	11	3	492	53	5.03
	1.799	0.0158856	1.50751	A0A3B6B303	Uncharacterized protein OS=Triticum aestivum OX=4565 PE=3 SV=1	other biological processes	other cell component	nucleic acid binding activity;other molecular function	gene silencing by RNA [GO:0031047]		nucleic acid binding [GO:0003676]	4	3	1049	113.4	9.29
	2.01548	0.00964989	1.50414	A0A3B6KGC9	Uncharacterized protein OS=Triticum aestivum OX=4565 PE=3 SV=1							38	3	115	12.1	7.18
	1.55878	0.0276199	1.39131	A0A3B6EQK5	Uncharacterized protein			other molecular function			metal ion binding [GO:0046872]	8	2	388	43	8.94
	1.94272	0.0114099	1.36837	A0A3B6GQ30	Uncharacterized protein	other biological processes;RNA metabolism OR transcription	nucleus	other molecular function	regulation of transcription by RNA polymerase II [GO:0006357]	mediator complex [GO:0016592]	transcription coregulator activity [GO:0003712]	30	3	152	16.3	5.99
	2.09697	0.00799881	1.34027	A0A3B6T7V1	Uncharacterized protein		other membranes	other molecular function			heme binding [GO:0020037];iron ion binding [GO:0005506];monooxygenase activity [GO:0004497];oxidoreductase activity, acting on paired donors, with incorporation or reduction of molecular oxygen [GO:0016705]	8	2	513	58.4	8.02
	1.3072	0.049295	1.30123	A0A3B6NUN2	Diphthamide synthase	other metabolic processes;protein metabolism		other molecular function				7	3	735	79.2	5.59
	2.02387	0.00946526	1.18558	A0A3B5Z603	AB hydrolase-1 domain-containing protein OS=Triticum aestivum OX=4565 PE=4 SV=1							20	4	309	32.8	4.79
	2.58876	0.00257773	1.18094	A0A3B6MSU8	PKS_ER domain-containing protein	other metabolic processes		other molecular function			oxidoreductase activity [GO:0016491];zinc ion binding [GO:0008270]	49	10	356	37.3	5.67
	2.97634	0.00105599	1.1378	A0A3B6QKF3	SAM-dependent MTase TRM10-type domain-containing protein	other metabolic processes;RNA metabolism OR transcription	nucleus	nucleic acid binding activity;other molecular function			methyltransferase activity [GO:0008168]	10	2	367	41.3	6.62
	1.48406	0.0328049	1.12582	A0A3B6KFS7	UBC core domain-containing protein							84	12	148	16.7	7.03
	2.13981	0.00724761	1.12544	A0A3B6GRB6	Uncharacterized protein	DNA metabolism;other metabolic processes	nucleus	other molecular function				7	2	580	64.7	5.45
	1.97919	0.0104909	1.12257	A0A3B6B062	Aldo_ket_red domain-containing protein							23	5	353	38.7	7.23
	1.64661	0.0225628	1.06663	A0A3B5XZ75	Uncharacterized protein	other biological processes;other metabolic processes	other cell component	other molecular function				16	3	237	25.7	6.87
	3.16256	0.000687766	1.06138	A0A3B6R7M7	Uncharacterized protein	other biological processes;other metabolic processes	cytosol;other cell component	other molecular function				14	2	229	24.5	5.1
	4.66778	2.14894e-05	1.05539	A0A3B5Y1C1	DLH domain-containing protein			other molecular function			hydrolase activity [GO:0016787]	27	4	241	25.6	5.11
	2.49236	0.00321843	1.04756	D7PGW0	Cinnamyl alcohol dehydrogenase	other metabolic processes		other molecular function	lignin biosynthetic process [GO:0009809]		cinnamyl-alcohol dehydrogenase activity [GO:0045551];sinapyl alcohol dehydrogenase activity [GO:0052747];zinc ion binding [GO:0008270]	70	17	360	38.6	6.14
	2.13909	0.00725962	1.03002	A0A3B6EDL2	NAD(P)H dehydrogenase (quinone)		cytosol	other molecular function			oxidoreductase activity [GO:0016491]	76	9	205	22.4	6.29
	2.06628	0.00858455	1.02496	A0A3B6DFD8	Aldo_ket_red domain-containing protein		other cell component	other molecular function				9	3	344	37.7	6.24
	1.48272	0.0329062	1.01196	A0A3B6NJK3	Histone H2A		nucleus;other cell component	nucleic acid binding activity;other molecular function		nucleosome [GO:0000786];nucleus [GO:0005634]	DNA binding [GO:0003677];protein heterodimerization activity [GO:0046982]	43	4	152	16.4	10.45
	1.66249	0.0217526	0.990881	A0A3B6JFS4	Uncharacterized protein	other metabolic processes;RNA metabolism OR transcription	nucleus	nucleic acid binding activity;other molecular function			ATP binding [GO:0005524];nucleic acid binding [GO:0003676]	6	3	801	92.1	9.26
	1.66091	0.0218317	0.986869	A0A3B5ZNP1	Oxidored_FMN domain-containing protein	other metabolic processes		other molecular function			FMN binding [GO:0010181];oxidoreductase activity [GO:0016491]	56	16	362	40.3	5.81
	1.53072	0.0294629	0.969619	A0A3B6PGB9	Uncharacterized protein	other biological processes	other cell component	other molecular function			glutathione transferase activity [GO:0004364]	41	11	364	40.5	6.84
	3.48939	0.000324051	0.939029	A0A3B6DBB2	Thioredoxin domain-containing protein	other metabolic processes		other molecular function	cell redox homeostasis [GO:0045454];cysteine biosynthetic process [GO:0019344];sulfate reduction [GO:0019419]	cell [GO:0005623]	phosphoadenylyl-sulfate reductase (thioredoxin) activity [GO:0004604]	15	3	369	41.4	7.47
	1.55221	0.0280407	0.935545	A0A3B6QEX0	Uncharacterized protein	other biological processes;other metabolic processes	other cell component	other molecular function				49	10	230	24.8	5.77
	1.48142	0.0330053	0.897197	A0A3B5YQF9	Uncharacterized protein OS=Triticum aestivum OX=4565 PE=4 SV=1	transport	other cytoplasmic organelle	other molecular function			GTP binding [GO:0005525];GTPase activity [GO:0003924]	33	6	223	24.2	5.54
	1.46525	0.0342573	0.896943	A0A3B5ZUJ2	Protein kinase domain-containing protein	other metabolic processes;protein metabolism;signal transduction		kinase activity;other molecular function			ATP binding [GO:0005524];protein serine/threonine kinase activity [GO:0004674]	30	7	342	38.5	5.97
	2.78525	0.00163964	0.887023	A0A3B5ZRM1	Glutathione transferase	other biological processes;other metabolic processes	other cell component	other molecular function				18	4	224	24.7	6.28
	1.40446	0.0394039	0.883853	A0A3B6HTL1	Nitric oxide synthase-interacting protein homolog		nucleus	other molecular function		nucleus [GO:0005634]	ubiquitin protein ligase activity [GO:0061630]	12	3	304	33.9	8.41
	1.32845	0.0469409	0.873945	D9ZLW0	Outer membrane channel protein OEP16-2 OS=Triticum aestivum OX=4565 GN=OEP16-2 PE=4 SV=1	transport	other membranes	transporter activity				16	2	173	17.9	7.27
	2.02714	0.00939417	0.861633	A0A3B6PRG3	Uncharacterized protein		nucleus					8	4	797	89.7	6.4
	2.82819	0.00148527	0.860684	A0A3B6REL1	Protein kinase domain-containing protein	other metabolic processes;protein metabolism		kinase activity;other molecular function			ATP binding [GO:0005524];protein tyrosine kinase activity [GO:0004713]	39	8	361	39.7	6.04
	1.32527	0.0472855	0.854162	A0A3B6EDM6	Alba domain-containing protein		nucleus	nucleic acid binding activity			nucleic acid binding [GO:0003676]	35	2	155	16.2	5.01
	2.1644	0.00684854	0.853571	A0A3B6LM09	PKS_ER domain-containing protein	other metabolic processes		other molecular function			oxidoreductase activity [GO:0016491];zinc ion binding [GO:0008270]	54	11	356	37.4	5.52
	1.39832	0.0399646	0.847	A0A3B6B5W2	CDP-diacylglycerol--inositol 3-phosphatidyltransferase	other metabolic processes	ER/Golgi;other membranes	other molecular function	phospholipid biosynthetic process [GO:0008654]	integral component of membrane [GO:0016021]	CDP-diacylglycerol-inositol 3-phosphatidyltransferase activity [GO:0003881]	13	2	223	25.2	9.17
	1.6145	0.0242941	0.843739	W5A2E4	Secretory carrier-associated membrane protein OS=Triticum aestivum OX=4565 PE=3 SV=1	transport	ER/Golgi;other cytoplasmic organelle;other membranes;plasma membrane		protein transport [GO:0015031]	integral component of membrane [GO:0016021];plasma membrane [GO:0005886];transport vesicle membrane [GO:0030658]		16	3	279	31.3	8.22
	1.64343	0.0227283	0.815702	A0A3B6JL53	Uncharacterized protein OS=Triticum aestivum OX=4565 PE=4 SV=1	other metabolic processes		other molecular function			catalytic activity [GO:0003824]	15	6	579	63.2	7.66
	1.30996	0.0489823	0.815324	A0A3B6C4X9	ATP-synt_DE_N domain-containing protein	other metabolic processes;transport	mitochondrion;other membranes	transporter activity	ATP synthesis coupled proton transport [GO:0015986]	proton-transporting ATP synthase complex, catalytic core F(1) [GO:0045261]	proton-transporting ATP synthase activity, rotational mechanism [GO:0046933]	43	4	206	21.6	6.7
	1.30713	0.0493031	0.800408	O04437	Glutathione S-transferase	other biological processes;other metabolic processes	other cell component	other molecular function	aromatic amino acid family metabolic process [GO:0009072]	cytoplasm [GO:0005737]	glutathione transferase activity [GO:0004364]	35	5	213	23.7	6.52
	2.71369	0.00193336	0.794481	Q8RW01	Glutathione transferase OS=Triticum aestivum OX=4565 GN=gstu2 PE=2 SV=1	other biological processes;other metabolic processes	cytosol;other cell component	other molecular function			glutathione transferase activity [GO:0004364]	24	4	233	25.2	5.34
	1.72651	0.018771	0.785054	A0A3B6A2C6	Uncharacterized protein OS=Triticum aestivum OX=4565 PE=4 SV=1							18	3	234	26.3	6.46
	1.82486	0.0149673	0.777428	A0A3B6LL77	Glycosyltransferase OS=Triticum aestivum OX=4565 PE=3 SV=1			other molecular function			transferase activity, transferring hexosyl groups [GO:0016758]	10	3	491	52.9	5.17
	1.64601	0.0225939	0.775516	A0A3B6IW19	Glycosyltransferase		other cell component	other molecular function			transferase activity, transferring hexosyl groups [GO:0016758]	16	4	486	53	5.54
	1.33033	0.0467378	0.773173	A0A3B6EHW9	Uncharacterized protein							16	5	703	75.9	5.74
	1.37497	0.0421728	0.756413	Q8LRU5	HMG-I/Y protein HMGa	cell organization and biogenesis;other biological processes	nucleus;other cell component	nucleic acid binding activity	nucleosome assembly [GO:0006334];regulation of transcription, DNA-templated [GO:0006355]	nucleosome [GO:0000786];nucleus [GO:0005634]	DNA binding [GO:0003677]	37	5	189	19.3	10.43
	2.10997	0.00776293	0.751694	A0A3B6QJ54	Lysine ketoglutarate reductase	other metabolic processes	other cell component	other molecular function			oxidoreductase activity [GO:0016491]	13	9	1049	115.5	5.87
	1.46883	0.0339756	0.739697	A0A3B6A350	Glucan endo-1,3-beta-D-glucosidase	other metabolic processes		other molecular function	carbohydrate metabolic process [GO:0005975]		hydrolase activity, hydrolyzing O-glycosyl compounds [GO:0004553]	4	2	563	59.7	6.2
	1.55273	0.0280075	0.725204	A0A3B6GYI1	Glycosyltransferase			other molecular function			transferase activity, transferring hexosyl groups [GO:0016758]	14	4	468	50.8	5.38
	1.68408	0.0206977	0.717991	C7AE91	Blue copper protein	other metabolic processes	other membranes	other molecular function		integral component of membrane [GO:0016021]	electron transfer activity [GO:0009055]	24	4	176	17.4	5.31
	2.82414	0.00149921	0.715341	Q8GTC0	Glutathione transferase OS=Triticum aestivum OX=4565 GN=gstf3 PE=2 SV=1	other biological processes;other metabolic processes	other cell component	other molecular function			glutathione transferase activity [GO:0004364]	44	7	222	24.5	5.45
	1.59796	0.0252373	0.711185	A0A3B6GP60	NAD(P)H dehydrogenase (quinone)		cytosol	other molecular function			oxidoreductase activity [GO:0016491]	59	7	205	22.5	6.54
	1.83125	0.0147484	0.706046	A0A3B6UA91	Uncharacterized protein							8	2	329	35.8	7.9
	2.12695	0.00746531	0.688821	A0A1D5UZ29	Genome assembly, chromosome: II	cell organization and biogenesis;transport	ER/Golgi;other membranes	other molecular function	endoplasmic reticulum organization [GO:0007029];endoplasmic reticulum to Golgi vesicle-mediated transport [GO:0006888];ER body organization [GO:0080119];Golgi organization [GO:0007030];intracellular protein transport [GO:0006886];male gamete generation [GO:0048232];negative regulation of DNA endoreduplication [GO:0032876];regulation of cell size [GO:0008361]	COPII vesicle coat [GO:0030127]	zinc ion binding [GO:0008270]	36	24	1052	113.9	7.34
	1.48069	0.0330607	0.688392	A0A3B6HS82	Uncharacterized protein	other metabolic processes;protein metabolism		other molecular function				59	9	243	27.1	5.94
	2.50374	0.00313518	0.678381	A0A3B6KN68	Uncharacterized protein	other biological processes;other metabolic processes	cytosol;other cell component	other molecular function				68	15	222	25	6.8
	1.57672	0.0265023	0.671101	A0A3B6QE56	Uncharacterized protein OS=Triticum aestivum OX=4565 PE=4 SV=1	other biological processes;other metabolic processes	other cell component	other molecular function				52	12	230	24.8	5.36
	3.06386	0.000863263	0.670496	A0A3B6MVZ5	Aldo_ket_red domain-containing protein		other cell component	other molecular function				56	16	350	37.7	5.97
	1.41872	0.0381311	0.668109	A0A3B6TQE2	Uncharacterized protein							15	4	535	57.6	6.42
	1.32011	0.0478506	0.668015	A0A3B6KEW5	RING-type E3 ubiquitin transferase	other metabolic processes;protein metabolism		other molecular function			ubiquitin-protein transferase activity [GO:0004842]	4	3	813	88.9	5.9
	2.2544	0.00556677	0.653521	A0A3B6TVK6	Epimerase domain-containing protein			other molecular function			catalytic activity [GO:0003824];coenzyme binding [GO:0050662]	46	7	322	35	6.39
	1.44323	0.0360392	0.64752	A0A3B6GSY6	Uncharacterized protein	transport	other cell component;other cytoplasmic organelle;other membranes	transporter activity		integral component of membrane [GO:0016021]	voltage-gated chloride channel activity [GO:0005247]	4	2	805	87.5	7.24
	1.39048	0.040693	0.639807	A0A3B6NL98	Uncharacterized protein	other biological processes;other metabolic processes	other cell component	other molecular function				57	11	230	24.8	6
	2.40808	0.00390768	0.639429	A0A3B6RPZ3	Uncharacterized protein OS=Triticum aestivum OX=4565 PE=3 SV=1		other membranes	other molecular function		integral component of membrane [GO:0016021]	heme binding [GO:0020037];iron ion binding [GO:0005506];monooxygenase activity [GO:0004497];oxidoreductase activity, acting on paired donors, with incorporation or reduction of molecular oxygen [GO:0016705]	14	5	528	59.9	9.28
	1.7682	0.0170528	0.637961	A0A3B6NPI0	Ammonium transporter	other biological processes;transport	other membranes;plasma membrane	transporter activity		integral component of membrane [GO:0016021]	ammonium transmembrane transporter activity [GO:0008519]	14	4	503	52.8	7.71
	1.36335	0.0433166	0.635259	W5BNT1	Nicotianamine synthase	other metabolic processes		other molecular function	nicotianamine biosynthetic process [GO:0030418]		nicotianamine synthase activity [GO:0030410]	14	3	340	36	5.5
	1.33803	0.0459164	0.633502	A0A3B6GRI2	NAD(P)H dehydrogenase (quinone)		cytosol	other molecular function			oxidoreductase activity [GO:0016491]	54	7	205	22.5	6.3
	1.91417	0.0121852	0.62766	A0A3B6GZ24	Glyco_hydro_18 domain-containing protein OS=Triticum aestivum OX=4565 PE=3 SV=1	other metabolic processes	non-structural extracellular	other molecular function	carbohydrate metabolic process [GO:0005975]		hydrolase activity, hydrolyzing O-glycosyl compounds [GO:0004553]	19	3	297	31.6	6.57
	1.60038	0.0250968	0.613119	A0A3B5ZSM5	Uncharacterized protein OS=Triticum aestivum OX=4565 PE=3 SV=1	cell organization and biogenesis;other biological processes	other cell component	nucleic acid binding activity;other molecular function			ATP binding [GO:0005524];helicase activity [GO:0004386];nucleic acid binding [GO:0003676]	32	12	526	59.3	8.02
	1.70433	0.0197547	0.612736	A0A3B6LKT7	Uncharacterized protein	transport	other cytoplasmic organelle	other molecular function			GTP binding [GO:0005525];GTPase activity [GO:0003924]	18	3	226	24.9	7.93
	1.66868	0.0214448	0.597884	A0A3B6EJ80	Uncharacterized protein							30	7	261	27.9	5.26
	2.37745	0.00419322	0.595395	A0A3B6SU32	PH domain-containing protein OS=Triticum aestivum OX=4565 PE=4 SV=1							24	6	375	41.3	4.51
	1.59853	0.0252042	0.59013	P68527	ATP synthase subunit a	other metabolic processes;transport	mitochondrion;other membranes	transporter activity	ATP synthesis coupled proton transport [GO:0015986]	integral component of membrane [GO:0016021];mitochondrial inner membrane [GO:0005743];proton-transporting ATP synthase complex, coupling factor F(o) [GO:0045263]	proton transmembrane transporter activity [GO:0015078]	11	2	386	43	6.68
	1.69747	0.0200692	0.588426	A0A3B6TDT1	UVR domain-containing protein OS=Triticum aestivum OX=4565 PE=4 SV=1							10	5	795	86.2	4.67
	3.63268	0.00023298	-0.58951	A0A3B6KPI6	Uncharacterized protein OS=Triticum aestivum OX=4565 PE=3 SV=1	cell organization and biogenesis;transport	cytoskeleton;other cell component	cytoskeletal activity;other molecular function	actin filament organization [GO:0007015]	myosin complex [GO:0016459]	actin binding [GO:0003779];ATP binding [GO:0005524];motor activity [GO:0003774]	8	8	1556	176.5	7.43
	2.30473	0.00495764	-0.591674	A0A2X0SSZ5	Genome assembly, chromosome: II	transport	other cytoplasmic organelle;other membranes	transporter activity		integral component of membrane [GO:0016021]	channel activity [GO:0015267]	20	2	248	25.2	6.39
	2.05228	0.00886586	-0.604657	A0A3B6U3F1	2-oxoglutarate-dependent dioxygenase			other molecular function			metal ion binding [GO:0046872];oxidoreductase activity [GO:0016491]	49	9	388	42.5	6.25
	1.84283	0.0143605	-0.607546	A0A3B6IL14	Uncharacterized protein							7	2	359	40.3	7.01
	2.78319	0.00164744	-0.608901	A0A161HAA6	Sucrose:sucrose-1-fructosyltransferase	other metabolic processes	other cytoplasmic organelle;other membranes	other molecular function	carbohydrate metabolic process [GO:0005975]	integral component of membrane [GO:0016021]	sucrose alpha-glucosidase activity [GO:0004575];transferase activity [GO:0016740]	25	13	662	72.5	5.35
	1.49826	0.0317499	-0.623998	A0A7H4LB54	Genome assembly, chromosome: II	other metabolic processes		other molecular function				61	16	357	38.8	6.28
	1.39661	0.0401229	-0.631788	A0A3B6HQX0	Asparagine synthetase [glutamine-hydrolyzing] OS=Triticum aestivum OX=4565 PE=4 SV=1	other metabolic processes	cytosol	other molecular function	asparagine biosynthetic process [GO:0006529];glutamine metabolic process [GO:0006541]		asparagine synthase (glutamine-hydrolyzing) activity [GO:0004066];ATP binding [GO:0005524]	48	19	591	66	6.37
	1.49977	0.0316395	-0.65024	A0A3B6IK68	Uncharacterized protein OS=Triticum aestivum OX=4565 PE=3 SV=1		other membranes	other molecular function			heme binding [GO:0020037];iron ion binding [GO:0005506];monooxygenase activity [GO:0004497];oxidoreductase activity, acting on paired donors, with incorporation or reduction of molecular oxygen [GO:0016705]	20	9	501	55.8	7.01
	1.66201	0.0217766	-0.650477	A0A3B6H4V7	Inorganic diphosphatase	other metabolic processes	cytosol	other molecular function	phosphate-containing compound metabolic process [GO:0006796]	cytoplasm [GO:0005737]	inorganic diphosphatase activity [GO:0004427];magnesium ion binding [GO:0000287]	59	8	224	25.1	5.67
	1.84278	0.0143623	-0.650525	A0A3B5YRC9	Phenylalanine ammonia-lyase	other metabolic processes	other cell component	other molecular function	cinnamic acid biosynthetic process [GO:0009800];L-phenylalanine catabolic process [GO:0006559]	cytoplasm [GO:0005737]	phenylalanine ammonia-lyase activity [GO:0045548]	25	15	707	76.6	6.27
	1.90553	0.01243	-0.656455	A0A3B6PN02	Peptidase A1 domain-containing protein OS=Triticum aestivum OX=4565 PE=4 SV=1	protein metabolism		other molecular function			aspartic-type endopeptidase activity [GO:0004190]	25	6	453	47.4	5.24
	2.66633	0.00215612	-0.664894	A0A3B6GTY8	Uncharacterized protein OS=Triticum aestivum OX=4565 PE=4 SV=1		nucleus	nucleic acid binding activity;other molecular function			DNA binding [GO:0003677];zinc ion binding [GO:0008270]	12	5	450	49.1	7.68
	2.42081	0.00379481	-0.669946	A0A3B6ITQ5	Replication protein A subunit OS=Triticum aestivum OX=4565 PE=3 SV=1	cell cycle OR cell proliferation;cell organization and biogenesis;DNA metabolism;other metabolic processes;stress response	nucleus	nucleic acid binding activity;other molecular function	DNA recombination [GO:0006310];DNA repair [GO:0006281];DNA replication [GO:0006260]	nucleus [GO:0005634]	DNA binding [GO:0003677];metal ion binding [GO:0046872]	8	3	592	65.8	6.67
	1.99707	0.0100677	-0.673831	A0A3B6SV41	Phospholipase D	other metabolic processes	other membranes;plasma membrane	other molecular function	lipid catabolic process [GO:0016042];phosphatidylcholine metabolic process [GO:0046470]	membrane [GO:0016020]	calcium ion binding [GO:0005509];N-acylphosphatidylethanolamine-specific phospholipase D activity [GO:0070290];phospholipase D activity [GO:0004630]	33	17	826	92.1	6.73
	2.40994	0.00389098	-0.684993	A0A3B6C2B3	AAI domain-containing protein OS=Triticum aestivum OX=4565 PE=3 SV=1	transport	other membranes	other molecular function	lipid transport [GO:0006869]	integral component of membrane [GO:0016021]	lipid binding [GO:0008289]	21	2	178	17	8.48
	2.04281	0.00906125	-0.687936	A0A3B6ATJ4	Potassium transporter	transport	other membranes	transporter activity		integral component of membrane [GO:0016021]	potassium ion transmembrane transporter activity [GO:0015079]	11	5	707	78.9	8.87
	1.70664	0.0196499	-0.689857	A0A3B6QGW3	60S ribosomal protein L6	other metabolic processes;protein metabolism	other cell component;translational apparatus	other molecular function	translation [GO:0006412]	ribosome [GO:0005840]	structural constituent of ribosome [GO:0003735]	41	10	232	25.9	9.96
	1.84393	0.0143241	-0.689905	A0A3B6SDE8	Uncharacterized protein OS=Triticum aestivum OX=4565 PE=4 SV=1	cell cycle OR cell proliferation;other metabolic processes	other membranes;plasma membrane	other molecular function	cell wall organization [GO:0071555];cellulose biosynthetic process [GO:0030244]	integral component of membrane [GO:0016021]	cellulose synthase (UDP-forming) activity [GO:0016760]	29	14	941	104.8	8.37
	1.66087	0.0218338	-0.695512	A0A3B6TWQ4	Uncharacterized protein	other metabolic processes;RNA metabolism OR transcription		other molecular function				6	2	570	65	4.89
	1.54091	0.0287803	-0.718326	A0A3B6IVU1	Exostosin domain-containing protein	other metabolic processes;protein metabolism	ER/Golgi;other membranes	other molecular function	protein glycosylation [GO:0006486]	integral component of membrane [GO:0016021]	transferase activity, transferring glycosyl groups [GO:0016757]	5	2	515	58	6.76
	1.89399	0.0127646	-0.719782	A0A3B6HT87	Uncharacterized protein OS=Triticum aestivum OX=4565 PE=3 SV=1	other metabolic processes		other molecular function	carbohydrate metabolic process [GO:0005975]		hydrolase activity, hydrolyzing O-glycosyl compounds [GO:0004553]	17	4	418	44.1	7.4
	2.19891	0.00632542	-0.728797	A0A3B5ZNF5	AB hydrolase-1 domain-containing protein			other molecular function			catalytic activity [GO:0003824]	47	13	335	37.7	5.91
	1.6729	0.0212373	-0.732961	A0A3B6E8M7	Uncharacterized protein							22	4	370	39.2	6.64
	2.16616	0.00682083	-0.747668	A0A3B6R8C7	Phosphopyruvate hydratase	other metabolic processes	cytosol	other molecular function	glycolytic process [GO:0006096]	phosphopyruvate hydratase complex [GO:0000015]	magnesium ion binding [GO:0000287];phosphopyruvate hydratase activity [GO:0004634]	35	13	454	48.5	5.29
	1.65666	0.0220467	-0.762839	A0A3B5ZNI2	Dirigent protein	other metabolic processes	non-structural extracellular			apoplast [GO:0048046]		13	4	159	16.8	6.54
	1.67504	0.0211329	-0.781625	A0A3B6RJW1	Uncharacterized protein	other biological processes;transport	other membranes	transporter activity	oligopeptide transport [GO:0006857]	integral component of membrane [GO:0016021]	transmembrane transporter activity [GO:0022857]	12	4	603	65	9.28
	2.19204	0.00642635	-0.78452	A0A3B6THN2	Inositol oxygenase	other metabolic processes	other cell component	other molecular function	inositol catabolic process [GO:0019310]	cytoplasm [GO:0005737]	inositol oxygenase activity [GO:0050113];iron ion binding [GO:0005506]	41	8	303	35.3	5.06
	3.65441	0.000221612	-0.784822	A0A3B6EM74	Uncharacterized protein		other membranes	other molecular function		integral component of membrane [GO:0016021]		6	3	802	87.6	6.73
	1.80094	0.0158145	-0.796812	A0A3B6HUL6	Ubiquitinyl hydrolase 1	other biological processes;other metabolic processes;protein metabolism	cytosol;nucleus	other molecular function	protein deubiquitination [GO:0016579];ubiquitin-dependent protein catabolic process [GO:0006511]		thiol-dependent ubiquitinyl hydrolase activity [GO:0036459]	19	16	1117	130.6	5.88
	1.35829	0.0438241	-0.824591	A0A3B6TFV6	Flavoprotein domain-containing protein	other metabolic processes	other cell component	other molecular function			catalytic activity [GO:0003824]	22	3	215	23.6	6.9
	2.33524	0.00462124	-0.836511	A0A3B6JMA6	Uncharacterized protein	stress response						11	2	328	33.6	6.48
	2.03115	0.00930797	-0.8686	A0A3B6EQZ5	DNA polymerase	cell cycle OR cell proliferation;DNA metabolism;other metabolic processes	nucleus	nucleic acid binding activity;other molecular function	DNA replication [GO:0006260]	nucleus [GO:0005634]	4 iron, 4 sulfur cluster binding [GO:0051539];DNA binding [GO:0003677];DNA-directed DNA polymerase activity [GO:0003887];metal ion binding [GO:0046872];nucleoside binding [GO:0001882];nucleotide binding [GO:0000166]	10	10	1539	170.3	6.89
	2.40936	0.00389616	-0.909536	A0A3B6GXL3	Uncharacterized protein	protein metabolism		other molecular function			cysteine-type peptidase activity [GO:0008234]	9	2	364	39.6	7.08
	1.66071	0.0218418	-0.919574	A0A1D5T8Y9	Genome assembly, chromosome: II	transport	other membranes	transporter activity		integral component of membrane [GO:0016021]	transmembrane transporter activity [GO:0022857]	10	2	517	56.3	9.54
	1.3401	0.0456985	-0.990858	A0A3B5ZSM2	Proteasome subunit beta	other metabolic processes;protein metabolism	nucleus;other cell component	other molecular function	proteolysis involved in cellular protein catabolic process [GO:0051603]	cytoplasm [GO:0005737];nucleus [GO:0005634];proteasome core complex [GO:0005839]	threonine-type endopeptidase activity [GO:0004298]	40	7	272	29.1	6.79
	2.34091	0.00456129	-1.01137	A0A3B5YYZ6	DNA topoisomerase 2	cell cycle OR cell proliferation;cell organization and biogenesis;DNA metabolism;other metabolic processes	nucleus	nucleic acid binding activity;other molecular function	DNA topological change [GO:0006265]		ATP binding [GO:0005524];DNA binding [GO:0003677];DNA topoisomerase type II (ATP-hydrolyzing) activity [GO:0003918]	6	6	1489	166.2	7.46
	1.64556	0.0226174	-1.13028	A0A3B6QK48	Uncharacterized protein	other biological processes;other metabolic processes;RNA metabolism OR transcription		nucleic acid binding activity	regulation of transcription, DNA-templated [GO:0006355]		double-stranded DNA binding [GO:0003690]	8	2	383	42.4	9.88
	2.14276	0.00719839	-1.13944	A0A3B6DFJ1	PCI domain-containing protein	other metabolic processes;protein metabolism						46	13	388	44	5.39
	2.00427	0.00990207	-1.1611	A0A3B6IUZ5	Glutathione transferase	other biological processes;other metabolic processes	other cell component	other molecular function				9	2	247	28	7.91
	1.43066	0.0370971	-1.16489	A0A3B6PQP8	Uncharacterized protein		other cell component					10	2	378	40.9	5.71
	2.2903	0.00512507	-1.33009	A0A3B6RNZ5	Sucrose-phosphate synthase	other metabolic processes		other molecular function	sucrose metabolic process [GO:0005985]		sucrose synthase activity [GO:0016157];sucrose-phosphate synthase activity [GO:0046524]	4	3	972	108.6	7.4
	2.55598	0.00277987	-1.34571	A0A3B6IN82	Tetratricopeptide repeat protein 38							15	4	474	53.2	5.31
	1.82454	0.0149784	-1.52604	A0A3B6HRI3	Uncharacterized protein	cell organization and biogenesis;other metabolic processes;protein metabolism	nucleus	other molecular function				5	2	895	99.7	7.87
	3.13422	0.000734142	-1.56087	A0A3B6NU99	Usp domain-containing protein							72	7	162	17	5.92
	1.34279	0.0454165	-1.59268	A0A3B6TI07	Uncharacterized protein	other metabolic processes	other membranes	other molecular function		integral component of membrane [GO:0016021]		11	2	294	31	9.45
	2.90746	0.00123748	-1.68662	A0A3B6H1D4	Uncharacterized protein	transport	other cytoplasmic organelle	other molecular function			GTP binding [GO:0005525];GTPase activity [GO:0003924]	51	10	217	23.9	6.68
	1.47773	0.0332867	-1.7528	A0A3B5Z124	Peroxidase	other biological processes;other metabolic processes;stress response	non-structural extracellular;other cell component	other molecular function	hydrogen peroxide catabolic process [GO:0042744];response to oxidative stress [GO:0006979]	extracellular region [GO:0005576]	heme binding [GO:0020037];metal ion binding [GO:0046872];peroxidase activity [GO:0004601]	42	10	327	35.6	6.92
	2.48898	0.00324356	-1.76698	A0A3B6EJA7	Non-specific serine/threonine protein kinase	other metabolic processes;protein metabolism;signal transduction		kinase activity;other molecular function	signal transduction [GO:0007165]		ATP binding [GO:0005524];protein serine/threonine kinase activity [GO:0004674]	8	2	449	50.5	7.84
	1.39911	0.0398926	-1.76814	A0A3B6TAZ0	Acyl-coenzyme A oxidase	other biological processes;other metabolic processes	other cytoplasmic organelle	other molecular function	fatty acid beta-oxidation [GO:0006635]	peroxisome [GO:0005777]	acyl-CoA oxidase activity [GO:0003997];FAD binding [GO:0071949]	53	27	669	73.9	7.17
	2.3269	0.00471082	-1.77727	A0A3B5XW83	Uncharacterized protein	cell cycle OR cell proliferation;other metabolic processes	other membranes;plasma membrane	other molecular function	cell wall organization [GO:0071555];cellulose biosynthetic process [GO:0030244]	integral component of membrane [GO:0016021]	cellulose synthase (UDP-forming) activity [GO:0016760]	6	3	857	96.2	7.94
	4.05389	8.83313e-05	-1.79967	A0A3B6LH50	Uncharacterized protein	transport	other membranes	transporter activity		integral component of membrane [GO:0016021]	transmembrane transporter activity [GO:0022857]	4	2	529	57.7	9.35
	1.54208	0.0287026	-2.17365	A0A140CQF9	SNARE	transport	ER/Golgi;other membranes		protein transport [GO:0015031]	integral component of Golgi membrane [GO:0030173]		26	2	121	13.7	6.33
	2.13693	0.00729582	-3.57353	A0A3B6HV94	Nuclear pore protein OS=Triticum aestivum OX=4565 PE=3 SV=1	other metabolic processes;transport	nucleus;other membranes	other molecular function	mRNA transport [GO:0051028];protein transport [GO:0015031]	membrane [GO:0016020];nuclear pore [GO:0005643]	structural constituent of nuclear pore [GO:0017056]	26	13	868	95.9	6.47
